# Supplementary material for: The Impact of Serum on a Complex Synthetic Community Model of the Subgingival Microbiome
Source: bioRxiv. 2025 Oct 8:2025.10.07.681017. Preprint. [Version 1] doi: 10.1101/2025.10.07.681017 (PMC12632320; doi:10.1101/2025.10.07.681017)
Supplement: Supplement 6 [file media-6.xlsx]

## Sheet: 5% serum over 0% serum
Gene Family	log2FC	FDR
UniRef90_C5NVR2	9.31505	2.7e-05
UniRef90_C5NVR3	8.95937	4.6e-05
UniRef90_A0A0A2E408	7.87497	0
UniRef90_F3A0X1	7.36276	0.000372
UniRef90_A0A0A2F627	7.34268	0
UniRef90_C3JC81	7.26364	0.015585
UniRef90_F9D8B9	7.25623	1e-05
UniRef90_L9PYF5	7.21331	2e-06
Heme-binding protein FetB	6.89734	0
UniRef90_Q7MTS2	6.83408	2e-06
RNA polymerase ECF-type sigma factor	6.7088	2.7e-05
Conjugative transposon TraN protein	6.54056	2e-06
UniRef90_Q7MWB3	6.49902	0
UniRef90_A0A2D2N653	6.43991	8e-06
UniRef90_F9DJ88	6.43623	6.9e-05
UniRef90_A0A0E2M2S7	6.41843	0
Iron compound ABC transporter, permease protein	6.40101	0
UniRef90_Q7MWK1	6.39337	4e-06
UniRef90_F9DBL7	6.3891	6.6e-05
DUF3575 domain-containing protein	6.33628	3e-06
UniRef90_F9D8S3	6.33573	9.6e-05
UniRef90_Q7MVA0	6.3285	4e-06
Iron ABC transporter substrate-binding protein	6.32818	0
UniRef90_F9DD83	6.31941	6.9e-05
UniRef90_V8CL20	6.29078	0.001014
UniRef90_Q7MU79	6.25427	0
Alkyl hydroperoxide reductase C	6.24266	0.000153
UniRef90_Q7MWK2	6.2149	0
UniRef90_B2RKE6	6.17412	0.000141
Thiamine biosynthesis protein ThiH	6.14117	1.2e-05
UniRef90_Q7MUN1	6.14094	8e-06
UniRef90_C5NW34	6.12453	0.002766
Ribonucleoside-triphosphate reductase	6.10005	0
UniRef90_L9PRL0	6.09018	0.000557
UniRef90_L9PUP2	6.07298	5.9e-05
UniRef90_L9PSP2	6.01106	0.000221
Acyl-CoA dehydrogenase family protein	5.99509	0
UniRef90_A0A134DMB9	5.95273	0
UniRef90_Q7MT75	5.94611	0
UniRef90_A0A0A2F856	5.93669	0
LytB	5.93557	1.7e-05
UniRef90_Q7MXP0	5.93541	0
UniRef90_A0A0E2M4I7	5.92807	0
Adenosylcobinamide amidohydrolase	5.90567	0
UniRef90_Q7MW34	5.90345	0
Tryptophan 2,3-dioxygenase	5.88235	0.000633
UniRef90_Q7MV82	5.8712	0
UniRef90_V8CR46	5.86897	0.00011
UniRef90_Q7MUL2	5.85499	3.2e-05
Iron ABC transporter	5.85457	0
UniRef90_A0A134DP09	5.84598	0
Ubiquinone biosynthesis methyltransferase UbiE	5.8235	0
Selenium metabolism protein	5.81339	0
Peptidyl-prolyl cis-trans isomerase, cyclophilin-type	5.79844	0
SH3 domain protein	5.79016	0.00335
UniRef90_A0A0K2J464	5.78092	0
UniRef90_Q7MV83	5.7683	0
Macrolide ABC transporter ATP-binding protein	5.76237	0
UniRef90_F9D7Q1	5.74627	0.000295
DUF2149 domain-containing protein	5.72433	0
UniRef90_B2RL85	5.72211	0
Transglutaminase-like enzyme, predicted cysteine protease	5.72147	0
UniRef90_A0A0A2EBD9	5.71803	0
NAD-dependent protein deacylase	5.71737	0
Major fimbrium subunit FimA type-4	5.71381	0
UniRef90_Q7MW35	5.70108	0
UniRef90_Q7MWB9	5.69279	4.6e-05
UniRef90_A0A0K2J3Q7	5.69244	0
UniRef90_Q7MU05	5.67378	0
UniRef90_U2JXD3	5.6707	0
Iron compound ABC transporter, ATP-binding protein	5.66946	0
2-oxoglutarate ferredoxin oxidoreductase subunit gamma	5.66798	0.001331
UniRef90_U2JZ04	5.66423	0
1-pyrroline-5-carboxylate dehydrogenase	5.66345	0
Succinate-semialdehyde dehydrogenase [NAD(P)+]	5.6569	0
UvrD/REP helicase domain protein	5.65676	0
UniRef90_V8CJ41	5.65438	4e-06
UniRef90_Q7MUK2	5.6516	0
Major fimbrium anchoring subunit FimB	5.64829	0
UniRef90_Q7MT42	5.64119	0
Vinylacetyl-CoA delta-isomerase /4-hydroxybutyryl-CoA dehydratase	5.63945	0
UniRef90_Q7MXI8	5.63892	0.000152
Translation elongation factor G, putative	5.63184	0
UniRef90_Q7MX69	5.63095	0
UniRef90_A0A0K2J350	5.62658	0
Mannose-1-phosphate guanylyltransferase	5.62644	0
UniRef90_T2N7M8	5.62523	0
4-hydroxybutyrate dehydrogenase	5.6251	0
UniRef90_Q7MVA8	5.61109	0.000147
UniRef90_Q7MT62	5.60951	0
Beta-mannosidase, putative	5.60669	0
UniRef90_Q7MUS3	5.60624	0
UniRef90_Q7MWP0	5.60033	0
PDK repeat-containing protein	5.59891	0
UniRef90_W1RC83	5.59584	0.000139
UniRef90_Q7MVR2	5.59119	0
Vitamin B12-dependent ribonucleotide reductase	5.58684	0
UniRef90_F9DDN0	5.58672	0.000426
UniRef90_F9DGR3	5.5845	0.000185
Thiazole biosynthesis protein ThiJ	5.58131	0
Nucleoside permease	5.57919	0
UniRef90_W1R943	5.57838	0.000179
UniRef90_Q7MWF6	5.57487	9.8e-05
UniRef90_A0A099WUA2	5.57328	0
Peptidyl-dipeptidase dcp	5.57273	0
UniRef90_A0A254MWP6	5.56907	0
UniRef90_A0A134DRX1	5.569	0
DUF2436 domain-containing protein	5.56594	0
NAD-specific glutamate dehydrogenase	5.56159	0
Enoyl-CoA hydratase/carnithine racemase	5.56139	0
UniRef90_B2RHT0	5.5568	0
UniRef90_A0A1R4DYC9	5.55532	0.000106
Prolyl oligopeptidase family protein	5.55425	0
Peptidylarginine deiminase	5.55406	0
PepO	5.55267	0
Phosphate-selective porin O and P	5.55132	0
Low-specificity L-threonine aldolase	5.54915	0
UniRef90_V8CNR0	5.53717	0.004396
Alkyl hydroperoxide reductase	5.53433	0
Lysine 2,3-aminomutase	5.53228	0
UniRef90_Q7MWU5	5.5288	0
UniRef90_W1RCB4	5.52801	0
Acetyl-CoA hydrolase/transferase family protein	5.51972	0
Thioredoxin-like protein	5.51736	0
UniRef90_A0A134DNJ9	5.51676	0
Receptor antigen B (RagB)	5.51527	0
Indolepyruvate oxidoreductase	5.51388	0
HAD-superfamily hydrolase, subfamily IA, variant 1 family protein	5.51355	0.000236
Phospho-sugar mutase	5.51104	0
UniRef90_Q7MTD8	5.51084	0
Stress responsive protein	5.51009	0
UniRef90_Q7MTT0	5.5095	0
UniRef90_Q7MT05	5.50607	0
UniRef90_Q7MUN7	5.50599	0
UniRef90_Q7MU92	5.50484	0
UniRef90_Q7MWK0	5.50331	0
2-oxoacid ferredoxin oxidoreductase subunit beta	5.49849	0
UniRef90_Q7MUY3	5.49796	0
Transposase in ISPg2	5.4975	0
Ornithine aminotransferase	5.49735	0
RagA protein	5.49657	0
Type II restriction endonuclease, putative	5.49212	0
Collagen-binding protein	5.49071	0
UniRef90_A0A134DPL0	5.49042	0
UniRef90_V8CPG8	5.4893	0.000953
UniRef90_A0A0E2LPT9	5.48688	0
3-keto-5-aminohexanoate cleavage protein	5.48644	0
DNA methyltransferase	5.48591	0
UniRef90_A0A2D3L9U8	5.48536	0.001332
Gingipain R1	5.48501	0
Indolepyruvate oxidoreductase subunit IorA	5.48324	0
UniRef90_B2RKS9	5.48257	0
UniRef90_A0A1R4DY07	5.47843	0
Bacterial mobilization protein MobC	5.47819	0.000187
GumN protein	5.47466	0
Acyltransferase, HtrB/MsbB family	5.47398	0
UniRef90_W1R8B3	5.47313	0
UniRef90_A0A134DR15	5.47178	0
2-amino-3-ketobutyrate coenzyme A ligase	5.47138	0
UniRef90_A0A0A2F5H5	5.46756	0
UniRef90_B2RIH4	5.46585	0
UniRef90_Q7MV20	5.46531	0
Peptidoglycan-binding protein LysM	5.46443	0
UniRef90_Q7MU94	5.46206	0
UniRef90_Q7MXA7	5.46027	0
2-oxoglutarate oxidoreductase	5.45995	0
UniRef90_Q7MTR5	5.45714	0
DNA protection during starvation protein	5.45552	0
NAD dependent protein	5.45414	8.9e-05
Dipeptidyl-peptidase 7	5.45125	0
Arginine decarboxylase	5.45092	0
Biopolymer transporter ExbD	5.45089	0
UniRef90_Q7MWK4	5.45084	0
Gliding motility protein	5.44868	0
UniRef90_Q7MVN3	5.44611	0
UniRef90_Q7MW74	5.44478	0
UniRef90_Q7MW30	5.43964	0
Guanosine polyphosphate synthetase/pyrophosphohydrolase	5.43838	0
UniRef90_Q7MT77	5.43797	0.000378
BatB protein	5.43782	0
UniRef90_W1RAJ3	5.43689	0
Zn-dependent oligopeptidase	5.43632	0
ISPg6, transposase	5.43582	0
2-oxoglutarate oxidoreductase, gamma subunit	5.43504	0
UniRef90_A0A0A2F266	5.43024	0
UniRef90_F9D8B8	5.42913	0.000113
Redox-sensitive transcriptional activator OxyR	5.42876	0
DUF5020 domain-containing protein	5.42829	0
NifU family protein	5.4261	0
UniRef90_B2RH06	5.42347	0
Dinucleotide-utilizing enzyme	5.42331	0
Conjugative transposon protein TraI	5.42066	0.000244
UniRef90_B2RID4	5.4205	0
UniRef90_Q7MUB0	5.41897	0
Lactoylglutathione lyase-like lyase	5.41685	0
UniRef90_W1R959	5.41556	0
Erythronate-4-phosphate dehydrogenase	5.41486	0
Calcineurin	5.41478	0
Haemophore HmuY	5.41434	0
UniRef90_A0A1R4AFY6	5.41294	0
UniRef90_W1R5W1	5.41235	0
Coenzyme A transferase beta subunit	5.40926	0
Immunoreactive 106 kDa antigen PG115	5.40926	0
Prolyl tripeptidyl peptidase	5.40881	0
UniRef90_Q7MTS6	5.40548	0.000282
ABC transporter, permease protein, putative	5.40501	0
Gingipain R2	5.4047	0
3-methyl-2-oxobutanoate dehydrogenase subunit VorB	5.40189	0.001763
UniRef90_A0A134DNT9	5.39917	0
UniRef90_A0A1R4AH49	5.39863	0
UniRef90_B2RLL8	5.39771	0
Outer membrane protein 40	5.39748	0
UniRef90_Q7MX18	5.39721	0
Beta-hexosaminidase	5.39543	0
NAD/NADP transhydrogenase beta subunit	5.39438	0
UniRef90_W1R5H8	5.39398	0
UniRef90_Q7MV81	5.39105	0
Adhesion protein, putative	5.38758	0
UniRef90_A0A099WY93	5.38758	0
UniRef90_B2RKX6	5.38724	0
Flavoprotein	5.38716	0
Probable transcriptional regulatory protein PG_0097	5.38581	0
Penicillin-binding protein 1A, putative	5.38566	0
Secretion activator protein, putative	5.38489	0
Secretion protein	5.38487	0
UniRef90_Q7MWP9	5.38474	0
2-ketoisovalerate ferredoxin reductase	5.3847	0
Type IIS restriction endonuclease, putative	5.38406	0
Regulatory protein	5.38285	0
GLPGLI family protein	5.38233	0
Peptide transporter	5.38159	0
Dipeptidyl-peptidase 5	5.37936	0
Gliding motility-associated protein GldN	5.37922	0
UniRef90_Q7MWJ3	5.3778	0
UniRef90_B2RJX1	5.37764	0
Carboxyl-terminal protease-related protein	5.37747	0
Alkaline phosphatase, putative	5.37735	0
Lytic transglycosylase	5.37716	0
AMP nucleosidase	5.3752	0
UniRef90_B2RK12	5.37422	0
UniRef90_B2RJE7	5.3731	0
G/U mismatch-specific DNA glycosylase, putative	5.37239	0
UniRef90_Q7MVK1	5.37167	0
UniRef90_B2RMK1	5.37141	0
UniRef90_W1R648	5.37097	0
UniRef90_W1R9Q3	5.37067	0
UniRef90_Q7MUM0	5.37006	0.000598
UniRef90_Q7MW56	5.36991	0
UniRef90_A0A254MSB4	5.36988	0
Adenine permease	5.36975	0
Sodium-independent anion transporter	5.36914	0
Translation factor Sua5	5.3656	0
7-keto-8-aminopelargonate synthetase-like enzyme	5.36531	0
UniRef90_A0A0A2EH82	5.36504	0
UniRef90_Q7MUK3	5.36402	0
UniRef90_A0A0A2E175	5.36182	0
UniRef90_Q7MVP8	5.36027	0
UniRef90_Q7MVD6	5.36012	0
UniRef90_Q7MXC7	5.35877	0
UniRef90_Q7MX63	5.35741	0
Glycine dehydrogenase (Aminomethyl-transferring)	5.35666	0
UniRef90_Q7MWW5	5.356	0
UniRef90_Q7MX74	5.35568	0
UniRef90_Q7MXM5	5.35407	0
Amino acid/peptide transporter	5.35282	0
Efflux RND transporter periplasmic adaptor subunit	5.35186	0
GlsB/YeaQ/YmgE family stress response membrane protein	5.351	0
UniRef90_Q7MTQ7	5.34843	0
YicC family protein	5.34805	0
Helicase, SNF2/RAD54 family	5.34487	0
UniRef90_F9DCV8	5.34381	0.000929
UniRef90_Q7MX91	5.34248	0
UniRef90_Q7MWV2	5.34156	0
Fused gamma-glutamyl-gamma-aminobutyrate hydrolase/peptidase	5.3413	0
UniRef90_Q7MX06	5.33873	0
Nicotinate-nucleotide pyrophosphorylase	5.33718	0
UniRef90_Q7MWC2	5.33708	0
UniRef90_Q7MVP6	5.33689	0
Outer membrane protein 41	5.33658	0
RNA polymerase sigma-70 factor, ECF subfamily	5.33656	0
BatA protein	5.33625	0
UniRef90_L9PW56	5.3355	0.000661
NAD-binding protein	5.33542	0
Topoisomerase IA	5.33523	0.000275
Methylmalonyl-CoA mutase large subunit	5.33318	0
Fe-S metabolism protein SufE	5.333	0
UniRef90_Q7MW58	5.33208	0
Molecular chaperone DnaK	5.32894	0
BatD protein	5.32891	0
Glycerol-3-phosphate cytidylyltransferase	5.32812	0
Outer membrane receptor protein	5.32616	0
UniRef90_Q7MTA1	5.32538	0
type III-B CRISPR module-associated protein Cmr5	5.32529	0
UniRef90_Q7MWA0	5.32503	0
UniRef90_F9DBL9	5.32408	0.002944
Cobalt transporter	5.32364	0
Fe(2+) transport protein A/Fe(2+) transporter FeoB fusion protein	5.32327	0
UniRef90_Q7MT01	5.32303	0
Immunoreactive 36 kDa antigen PG14	5.32213	0
UniRef90_Q7MX60	5.3218	0
UniRef90_Q7MX04	5.32096	0
tRNA threonylcarbamoyladenosine biosynthesis protein TsaB	5.32084	0
Adenosylcobinamide kinase/adenosylcobinamide phosphate guanyltransferase	5.31893	0
UniRef90_Q7MX59	5.31863	0
UniRef90_Q7MWU3	5.31832	0.001111
UniRef90_T2NE44	5.31704	0
HIT family hydrolase	5.31436	0
UniRef90_Q7MVY6	5.31178	0
4-hydroxybutyrate coenzyme A transferase	5.31109	0
Signal peptide peptidase SppA	5.30999	0
O-antigen chain length regulatory protein WzzP	5.30847	0
UniRef90_Q7MVV2	5.30813	0
Band 7/Mec-2 family protein	5.30769	0
Biopolymer transporter ExbB	5.3052	0
UniRef90_B2RLL6	5.30289	0
T9SS C-terminal target domain-containing protein	5.30131	0
Carboxynorspermidine decarboxylase	5.29927	0
V-type ATPase, subunit D	5.2992	0
PorT family protein	5.29913	0
UniRef90_B2RGX6	5.29909	0
UniRef90_Q7MU76	5.2986	0
UniRef90_Q7MVP5	5.29689	0
UniRef90_Q7MW02	5.29437	0
Asp/Glu-specific dipeptidyl-peptidase	5.29326	0
Phosphomannomutase	5.29191	0.000751
UniRef90_B2RK46	5.29099	0
UniRef90_Q7MVB2	5.29032	0
Lipid A 4&apos -phosphatase	5.28925	0
UniRef90_Q7MTD6	5.2883	0
35 kDa hemin binding protein	5.2865	0
UniRef90_Q7MV27	5.28571	0
UniRef90_Q7MVN1	5.28533	0.000573
Major facilitator transporter	5.28511	0
UniRef90_A0A0A2F6K2	5.285	0
UniRef90_Q7MWW3	5.28442	0
UniRef90_Q7MSZ4	5.28212	0
UniRef90_A0A0A2F7G2	5.28162	0
Aminomethyltransferase	5.28023	0
UniRef90_A0A1R4AGU6	5.27916	0
Por secretion system C-terminal sorting domain protein	5.27852	0
UniRef90_A0A0A2FBB3	5.278	0
N-acetylmuramic acid 6-phosphate etherase	5.27743	0
UniRef90_Q7MVH8	5.27619	0
UniRef90_F9DCB9	5.27562	0.001008
DUF1232 domain-containing protein	5.2755	0
UPF0056 inner membrane protein	5.27471	0
UniRef90_Q7MUS5	5.27392	0
Flagellar motor protein MotA	5.27373	0
Acetyltransferase, ribosomal protein N-acetylase	5.27339	0
UniRef90_Q7MW75	5.27339	0
UniRef90_Q7MTY6	5.27321	0
CRISPR-associated protein, TM1792 family	5.27272	0
UniRef90_Q7MVF3	5.27177	7.8e-05
UniRef90_Q7MWV7	5.27133	0
tRNA 2-selenouridine synthase	5.27101	0
F420-dependent NADP oxidoreductase	5.27097	0
FadL family T9SS component outer membrane protein PorV	5.27067	0
UniRef90_Q7MTS4	5.27062	0
UniRef90_Q7MVG4	5.26466	0
UniRef90_Q7MXA9	5.26379	0.000161
6-carboxytetrahydropterin synthase	5.26367	0
Fimbrilin minor accessory protein FimD type I	5.26235	0
UniRef90_A0A0A2FB13	5.26215	0
Trk system potassium transport protein TrkA	5.26195	0
UniRef90_L9PY11	5.26184	0.001414
UniRef90_Q7MV09	5.25925	0
UniRef90_Q7MXI2	5.25878	0
Cell envelope biogenesis protein TonB	5.25763	0
DUF4924 domain-containing protein	5.25131	0
Methylmalonyl-CoA mutase small subunit	5.25023	0
D-lysine 5,6-aminomutase subunit alpha	5.2497	0
UniRef90_Q7MUV4	5.24943	0
tRNA threonylcarbamoyladenosine biosynthesis protein TsaE	5.24934	0
UniRef90_A0A134DNU1	5.24679	0
UniRef90_B2RIW9	5.24666	0
UniRef90_A0A134DMW0	5.24622	0
Glycosyl hydrolase family 109 protein	5.24601	0
Right-handed beta helix region domain protein	5.24571	0
Type III-B CRISPR module RAMP protein Cmr6	5.24442	0
UniRef90_A0A0K2J622	5.24342	0
UniRef90_A0A0A2FAJ5	5.24331	0
L-threonine-O-3-phosphate decarboxylase	5.24283	0
UDP-galactose-4-epimerase	5.24205	0
UniRef90_Q7MVC3	5.24201	0
UniRef90_Q7MWK8	5.24144	0
Lipopolysaccharide kinase	5.24103	0
UniRef90_Q7MWG2	5.24057	0
UniRef90_Q7MW33	5.23965	0
Cell-division ATP-binding protein	5.23942	0
Alpha-1,2-mannosidase family protein	5.23837	0
UniRef90_B2RML2	5.23829	0
UniRef90_Q7MVT4	5.2378	0
UniRef90_Q7MTX0	5.23621	0
UniRef90_Q7MWA3	5.23582	0
Alpha-1,3/4-fucosidase	5.23493	0
UniRef90_B2RJY3	5.2348	0
UniRef90_Q7MWJ6	5.23363	0
CRISPR-associated protein, TM1793 family	5.23256	0
Cold shock protein CspA	5.23179	0.045009
UniRef90_Q7MU88	5.2313	0
Conjugative transposon protein TraG	5.22974	0.000498
UniRef90_Q7MVX3	5.2274	0
EpsG family protein	5.22658	0
Malic enzyme	5.22603	0
Alpha-1 2-mannosidase	5.226	0
UniRef90_Q7MTK8	5.22582	0
Transposase, IS5 family	5.22567	0
Phospho-2-dehydro-3-deoxyheptonate aldolase/chorismate mutase	5.2241	0
UniRef90_Q7MU86	5.2239	0
Glutamate formiminotransferase	5.22347	0
Hexapeptide transferase family protein	5.22229	0
UniRef90_F9D1S5	5.22053	0
UniRef90_Q7MVR5	5.21936	0
UniRef90_F9DAG0	5.21844	0.001006
Bifunctional enzyme LpxC/FabZ	5.2184	0
Chromosome partitioning protein ParB	5.21833	0
UniRef90_Q7MVP9	5.21765	0
PDZ/DHR/GLGF domain protein	5.21764	0
Glycosyl hydrolase	5.21642	0
UniRef90_Q7MUZ5	5.21562	0
Mobilizable transposon, xis protein	5.21514	0.000826
Mg chelatase-related protein	5.21505	0
UniRef90_Q7MW57	5.21485	0
ISPg7, transposase	5.21483	0
Dolichyl-phosphate beta-D-mannosyltransferase	5.2148	0
UniRef90_B2RK17	5.21471	0
DUF4252 domain-containing protein	5.21329	0.001086
Conjugative transposon protein TraE	5.21301	0.000201
Peptidase, M28 family	5.21216	0
Type II DNA modification methyltransferase, putative	5.21186	0
Mannosyltransferase	5.20854	0
UniRef90_T2N897	5.20845	0
UniRef90_B2RIU2	5.20838	0
UniRef90_A0A134DPX3	5.20824	0
UniRef90_A0A0A2DUC5	5.2081	0
UniRef90_A0A0E2LSP0	5.20749	0
Gliding motility-associated protein GldM	5.20694	0
Fe(2+) transporter FeoB homolog	5.20476	0
Phosphoribose diphosphate	5.20305	0
L-cysteine desulfhydrase	5.20287	0
UniRef90_B2RHS3	5.2024	1e-06
UniRef90_Q7MVG2	5.20159	0
UniRef90_Q7MXP8	5.20038	0
Phosphate starvation protein PhoH	5.19843	0
UniRef90_Q7MW13	5.19535	0.000703
Branched-chain-amino-acid transaminase	5.19365	0
Hemagglutinin-related protein	5.19229	0
UniRef90_Q7MTI6	5.19174	0
Xaa-Pro aminopeptidase	5.19071	0
UniRef90_C5NW35	5.19045	0.012383
UniRef90_Q7MVS1	5.1897	0
Precorrin-2 methylase	5.18901	0
D-lysine 5,6-aminomutase subunit beta	5.18707	0
RecF/RecN/SMC protein	5.18473	0
UniRef90_A0A099WXB5	5.18413	0
O-succinylbenzoic acid--CoA ligase	5.18398	0
Immunogenic 75 kDa protein PG4	5.18286	0
UniRef90_A0A0E2LQU6	5.18286	0
Folylpolyglutamate synthase/dihydrofolate synthase	5.18269	0
Uncharacterized RNA methyltransferase PG_1095	5.18178	0
UniRef90_F9DIN8	5.18119	0.005321
Aspartyl-tRNA amidotransferase subunit B	5.1808	0
UniRef90_Q7MWZ7	5.18012	0
Lipoprotein, putative	5.17842	0
2-amino-3-ketobutyrate CoA ligase	5.17836	0
Lactate permease	5.17752	0
UniRef90_Q7MVY3	5.17694	0
Lysozyme-related protein	5.1768	0
UniRef90_Q7MWX4	5.17629	0
Ketosteroid isomerase	5.17493	0
CRISPR-associated endoribonuclease Cas6	5.17405	0
DNA-binding protein, histone-like family	5.17252	0
Pyridoxine/pyridoxamine 5&apos -phosphate oxidase	5.17037	0
Phosphoribosylformylglycinamidine cyclo-ligase, putative	5.1703	0
UniRef90_Q7MVV3	5.16997	0
UniRef90_Q7MWT3	5.16754	0
FtsQ	5.16459	0
UniRef90_A0A0A2F3V1	5.16432	0
UniRef90_V8CGG8	5.16427	0.001745
UniRef90_Q7MUD0	5.16368	0
UniRef90_Q7MTP2	5.16299	0
UniRef90_B2RL75	5.16279	0
UniRef90_Q7MSZ8	5.16264	0
UniRef90_B2RHI6	5.16048	0
UniRef90_Q7MVM6	5.15952	0
CRISPR-associated protein, TM1811 family	5.15725	0
UniRef90_B2RLV2	5.15722	0
Hemagglutinin, putative	5.15588	0
UniRef90_Q7MUL0	5.15584	0
Immunoreactive 47 kD antigen PG120	5.15569	0
UniRef90_Q7MTW2	5.15482	0
UniRef90_Q7MTA5	5.15481	0
UniRef90_Q7MXB6	5.15379	0
UniRef90_B2RJ71	5.15239	0
UniRef90_Q7MWI8	5.15193	0
UniRef90_Q7MUN6	5.15173	0
UniRef90_U2L3Q5	5.15033	0
tRNA threonylcarbamoyladenosine dehydratase	5.15013	0
UniRef90_F9DB96	5.14828	0.000993
DNA polymerase III epsilon subunit-like 3&apos -5&apos exonuclease	5.14803	0
Hydrolase Nlp/P60	5.14801	0
UniRef90_Q7MW59	5.14321	0
UniRef90_Q7MVP2	5.14287	0
PgaA protein	5.14216	0
UniRef90_F9DBW0	5.14038	0.005986
MCE family protein	5.13746	0
Fumarate hydratase class I	5.13635	0
PspC domain-containing protein	5.13513	0
XynC protein	5.13506	0
Antioxidant, AhpC/TSA family	5.13371	0
ISPg5, transposase Orf1	5.13246	0
Conjugative transposon protein TraF	5.13204	0.000308
Conjugative transposon TraM protein	5.13061	2.5e-05
UniRef90_Q7MXF9	5.13057	0
Cytochrome c-552	5.13037	0
Glycosyl transferase, group 2 family protein	5.1286	0
UniRef90_A0A1R4ACP1	5.12444	0
Probable transaldolase	5.12377	0
Virulence modulation protein VimE	5.12359	0
Hemagglutinin protein HagB	5.123	0
Pyrazinamidase	5.12293	0
UniRef90_Q7MWR1	5.12232	0
UniRef90_Q7MWQ5	5.12142	0
S1 domain protein	5.1213	0
UniRef90_F9DGH3	5.11982	0.001288
UniRef90_Q7MX76	5.11941	0
UniRef90_Q7MVQ0	5.11924	0
Rod shape-determining protein	5.11783	0
ISPg5 transposase Orf2	5.11619	0
UniRef90_B2RLI3	5.11591	0
1,4-alpha-glucan branching enzyme	5.11573	0
DUF4293 domain-containing protein	5.11397	0
SpoOJ regulator protein	5.11076	0
UniRef90_A0A0E2LPX1	5.11053	2.8e-05
UniRef90_A0A2D2NCP0	5.11048	0
UniRef90_U2JY97	5.10997	0
UniRef90_Q7MX97	5.10906	0
Fimbrilin minor accessory protein FimC	5.10871	0
UniRef90_A0A0A2FD35	5.1085	0
DUF2807 domain-containing protein	5.10833	0
UniRef90_Q7MWK5	5.10634	0
UniRef90_Q7MWL0	5.10633	0
UniRef90_A0A0A2GI46	5.10614	0
UniRef90_Q7MUU3	5.10587	0
UniRef90_W1R761	5.10547	0
UniRef90_UPI000C18B7B7	5.10513	0
Methylmalonyl-CoA decarboxylase, beta subunit	5.10411	0
UniRef90_Q7MX84	5.10254	0
UniRef90_A0A0E2LMF5	5.10209	0
UniRef90_A0A254MSQ1	5.10018	0
Holliday junction DNA helicase RuvB	5.09837	0
UniRef90_Q7MUA2	5.09752	0
YhbG-pg protein	5.09689	0
Uncharacterized transporter PG_0562	5.09663	0
DedA family protein	5.09662	0
ATPase AAA	5.09564	0
UniRef90_A0A0E2LNG5	5.09557	0
UniRef90_W1R8L1	5.09542	0
UniRef90_Q7MUK9	5.09498	0
UniRef90_Q7MXR5	5.09372	0
UniRef90_Q7MT69	5.09232	0
Colicin V production CvpA	5.09183	0
DNA-binding protein, histone-like, putative	5.09131	0
3-deoxy-D-manno-octulosonate 8-phosphate phosphatase	5.09034	0
Lysylphosphatidylglycerol synthetase family protein	5.08926	0
UniRef90_W1R9V3	5.08893	0
DUF1599 domain-containing protein	5.08861	0
UniRef90_Q7MV50	5.08787	0
Na(+)-translocating NADH-quinone reductase subunit E	5.08764	0
UniRef90_Q7MX53	5.08727	0
Seryl-tRNA synthetase	5.0862	0
Class I SAM-dependent rRNA methyltransferase	5.08537	0
Minor fimbrium anchoring subunit Mfa2	5.08445	0
DUF59 domain-containing protein	5.08223	0
Type I-PGING CRISPR-associated protein Cas7/Csp1	5.08155	0
UniRef90_A0A1R4AFD1	5.07969	0
UniRef90_A0A0A2F6H5	5.07824	0
Alkaline protease	5.07767	0
UniRef90_Q7MXS9	5.07707	0
Glutamine ABC transporter	5.07691	0
Thiol-disulfide isomerase-like thioredoxin	5.07586	0
Cytochrome C oxidase subunit II	5.07338	0
UPF0313 protein PG_0934	5.07318	0
Na(+)-translocating NADH-quinone reductase subunit F	5.07315	0
Peptidase, S54 family	5.07256	0
Regulator of gingipain and black pigmentation	5.07248	0
Toxin HipA	5.06847	0
UniRef90_Q7MWF5	5.06825	0.002394
UniRef90_B2RKH8	5.06808	0
HlyD family secretion protein	5.06654	1e-06
UniRef90_B2RGR9	5.06591	0
Conjugative transposon protein TraC	5.0656	0.000472
UniRef90_A0A254N168	5.06552	0
Partial transposase in ISPg1	5.06504	0
Alpha-L-fucosidase	5.06315	0
Flavodoxin family protein	5.06233	0
Cell division protein FtsW, putative	5.06164	0
UniRef90_A0A1R4DXB9	5.0601	0
UniRef90_A0A1R4DPG2	5.05972	0
Immunoreactive 84kD antigen PG93	5.05898	0
UniRef90_A0A134DPZ0	5.05883	0
UniRef90_Q7MW37	5.05723	0
UniRef90_Q7MU17	5.05509	0
Na(+)-translocating NADH-quinone reductase subunit C	5.05452	0
DUF58 domain-containing protein	5.05327	0
Carbamoyl-phosphate synthase (glutamine-hydrolyzing)	5.0531	0
UniRef90_A0A1R4AEM8	5.05248	0
Peptidase family M49	5.05244	0
UniRef90_Q7MTB2	5.04899	0
UniRef90_B2RM34	5.04871	0
UniRef90_A0A0A2F7F2	5.04828	0
McrBC restriction endonuclease system, McrB subunit, putative	5.04813	0
Peptidase C25	5.04813	0
Cell division protein FtsI/penicillin-binding protein 2	5.04706	0
Succinate dehydrogenase	5.04637	0
UniRef90_Q7MVK7	5.04472	0
Lamin tail domain protein	5.04457	0
UmuC protein	5.04417	0
28 kDa outer membrane protein Omp28	5.04401	0
Uncharacterized transporter PG_1411	5.04347	0
Glycosyl transferase, group 1 family protein	5.04288	0
Na(+)-translocating NADH-quinone reductase subunit D	5.03953	0
Capsular polysacharride biosynthesis gene, putative	5.03866	0
UniRef90_Q7MWA8	5.03818	0
OlpA protein	5.03739	0
UniRef90_Q7MVL8	5.03688	0
Dipeptidyl peptidase IV	5.03499	0
NAD(P)-dependent oxidoreductase	5.03348	0
tRNA nucleotidyltransferase	5.03288	0
Sigma-54-dependent Fis family transcriptional regulator	5.03231	0
Cysteine peptidase, putative	5.0318	0
UniRef90_L9PWK8	5.03073	0.001564
Purine permease	5.03052	0
Butyrate-acetoacetate CoA-transferase, subunit A	5.02895	0
2-phosphosulfolactate phosphatase	5.02832	0
Succinate dehydrogenase/fumarate reductase iron-sulfur subunit	5.02678	0
UDP-2,3-diacylglucosamine hydrolase	5.0266	0
UniRef90_Q7MVZ1	5.0263	0
Protein of uncharacterized function (DUF3408)	5.0247	0
RNA polymerase sigma54 factor	5.02457	0
PPIC-type PPIASE family protein	5.02421	0
UniRef90_A0A099WVP6	5.02394	0
UniRef90_Q7MTK6	5.02269	0
Glucosamine-6-phosphate deaminase-like protein	5.02259	0
UniRef90_Q7MT95	5.0223	0
Glycosyl transferase family 2	5.02219	0
2&apos ,3&apos -cyclic-nucleotide 2&apos -phosphodiesterase	5.01989	0
Elongation factor P 1	5.0196	0
Translation initiation factor SUI1	5.01937	0
UniRef90_Q7MTE7	5.01924	0
UniRef90_Q7MTI8	5.01863	0
UniRef90_B2RMH6	5.0175	0
UniRef90_Q7MVM5	5.01586	0
UniRef90_B2RMA0	5.01563	0
Competence protein CinA	5.01439	0
Aerotolerance protein BatA	5.01382	0.002735
Probable primosomal protein N&apos	5.013	0
UniRef90_Q7MUP7	5.01172	0
UniRef90_Q7MW11	5.00846	0
ABC 3 transporter family protein	5.00759	0
UniRef90_B2RM97	5.00561	0
Immunoreactive 46 kDa antigen	5.00365	0
UniRef90_A0A0E2LRB6	5.00274	0
UniRef90_T2NDW1	5.00222	0.000556
UniRef90_Q7MV15	5.00195	0
UniRef90_F3A1D3	5.00187	0.010151
Phospholipase	5.00169	0
UniRef90_A0A254MTW0	5.00061	0
AP endonuclease	5.0001	0
UmuD protein	4.99986	0
Saccharopine dehydrogenase	4.99676	0
UniRef90_UPI000BE70115	4.99591	0.000712
Immunogenic 23 kDa lipoprotein PG3	4.99577	0
Ferredoxin-NADP reductase	4.99553	0
TonB-dependent receptor HmuR	4.99538	0
UniRef90_Q7MTW3	4.99504	0
PPR repeat protein	4.99497	0
UniRef90_B2RI12	4.99383	0
UniRef90_F9DB18	4.9908	0.003484
UniRef90_Q7MXY5	4.99069	0
D-alanyl-D-alanine carboxypeptidase, serine-type, PBP4 family	4.99047	0
UniRef90_Q7MVG6	4.98796	0
Ion transporter	4.98744	0
UniRef90_V8BVQ6	4.98741	0.001151
Nodulation efficiency protein NfeD	4.98704	0
UniRef90_Q7MV13	4.98516	0
UniRef90_Q7MUX1	4.9851	0
UniRef90_B2RID2	4.98505	0
UniRef90_Q7MW12	4.98426	0
UniRef90_Q7M7E2	4.98367	0
UniRef90_C3J830	4.98278	0.002153
UniRef90_V8CPR2	4.98174	0.000305
L-asparaginase	4.97994	0
7TM receptor with intracellular HD hydrolase	4.97986	0
UniRef90_A0A0A2F0T5	4.97958	0
UniRef90_A0A0A2F0J8	4.97884	0
Recombinase RecJ	4.97867	0
DUF4835 domain-containing protein	4.97819	0
UniRef90_Q7MXB9	4.97794	0
tRNA (N(6)-L-threonylcarbamoyladenosine(37)-C(2))-methylthiotransferase MtaB	4.97696	0
Acyl-CoA carboxylase subunit beta	4.9756	0
UniRef90_B2RM66	4.97533	0
UniRef90_Q7MUH7	4.97512	0
UniRef90_A0A099WZL8	4.97461	0
UniRef90_U2KZF4	4.97343	0
UniRef90_Q7MV49	4.97309	1e-06
Ribosomal protein L10	4.97166	0
UniRef90_G8UI42	4.97034	0
UniRef90_Q7MUJ4	4.97031	0
Pyridoxine 5&apos -phosphate synthase	4.96919	0
UniRef90_V8CN27	4.96868	0.001059
UniRef90_Q7MUI4	4.96723	0
Phosphonate ABC transporter ATP-binding protein	4.96569	0
UniRef90_A0A0A2FDW1	4.96554	0
4-hydroxythreonine-4-phosphate dehydrogenase	4.96458	0
UniRef90_B2RKH9	4.96454	0
Shikimate dehydrogenase	4.96451	0
Hydrolase, putative	4.96434	0
UniRef90_Q7MTP4	4.964	0
UniRef90_A0A0K2J7U3	4.96387	0
UniRef90_Q7MW22	4.96377	0
UniRef90_B2RK11	4.96372	0
N-acetylmuramoyl-L-alanine amidase, family 3	4.96339	0
UniRef90_Q7MX83	4.96314	0
UniRef90_A0A254MZD8	4.96309	0
UniRef90_Q7M7G8	4.96138	0
UniRef90_Q7MXR0	4.96103	0
UniRef90_Q7MTH0	4.96095	0
UniRef90_A0A0A2FCU4	4.96078	0
Nucleotidyl transferase, PF08843 family	4.96011	0
PEGA domain-containing protein	4.9599	0
UniRef90_B2RI86	4.95953	0
Phosphotransacetylase	4.95859	0
3&apos -5&apos exonuclease	4.95852	0
UniRef90_B2RGQ3	4.95765	0
UniRef90_A0A099X1Y9	4.95761	0
Na(+)-translocating NADH-quinone reductase subunit B	4.95702	0
Heat-shock protein Hsp15	4.95606	0
RNA polymerase Rpb6	4.9549	0
UniRef90_F9DB95	4.95476	0.006098
UniRef90_Q7MWU4	4.95449	0.003347
Long-chain fatty acid--CoA ligase	4.95431	0
UniRef90_Q7MT45	4.95369	0
Metallo-beta-lactamase	4.95305	0
UniRef90_A0A254MS07	4.95253	0
UniRef90_E7RQ98	4.952	0.001281
UniRef90_Q7MX72	4.95103	0
L-serine dehydratase, iron-sulfur-dependent, single chain form	4.95089	0
Acyltransferase, putative	4.9508	0
UniRef90_F9DC05	4.95034	0.008653
Type I-PGING CRISPR-associated protein Cas8c/Csp2	4.94927	0
Alpha-glucan phosphorylase	4.9482	0
UniRef90_Q7MVZ0	4.94759	0.00079
UniRef90_Q7MW27	4.94587	0
UPF0102 protein PGN_1801	4.94582	0
UniRef90_Q7MTQ5	4.94452	0
UPF0246 protein PG_1544	4.9417	0
UniRef90_Q7MW10	4.94035	0
UniRef90_A0A0E2LSM2	4.93966	0
UniRef90_B2RH85	4.93881	0
UniRef90_B2RJA9	4.93848	0
tRNA1(Val) (adenine(37)-N6)-methyltransferase	4.93689	0
UniRef90_Q7MV87	4.93689	0
HtrA protein	4.9364	0
UniRef90_F9DCQ3	4.93514	0.005136
Cytochrome C assembly protein	4.93487	0
UniRef90_F9D1S6	4.93461	0
UniRef90_B2RKU5	4.93412	0
UniRef90_U2JXT2	4.93248	0
Glycerol-3-phosphate dehydrogenase	4.93219	0
UniRef90_A0A1D3UWT9	4.93205	0
UniRef90_A0A254N0T1	4.93196	0.000983
TPR domain protein	4.93091	0
UniRef90_Q7MV88	4.93053	0
UniRef90_Q7MWN5	4.92932	0
30S ribosomal protein S9 (Fragment)	4.92591	0.023703
Por secretion system response regulatr protein porX	4.92591	0
UniRef90_Q7MVQ2	4.92457	0
K+-dependent Na+/Ca+ exchanger family protein	4.92309	0
PF11276 family protein	4.92278	0
Carboxyl-terminal processing protease	4.92086	0
Abortive infection protein, putative	4.91926	0
UniRef90_Q7MXU0	4.91867	0
UniRef90_Q7MVN0	4.91793	0.003606
PrtQ protein	4.91782	0
UniRef90_Q7MW01	4.91535	0
UniRef90_Q7M7A8	4.91462	0
UniRef90_Q7MVB1	4.91456	0
3-deoxy-D-manno-octulosonic-acid transferase	4.91322	0
UniRef90_F9DM59	4.9123	0.003506
3-aminobutyryl-CoA ammonia lyase	4.9118	0
UniRef90_A0A0E2M6W4	4.91166	0
Cytochrome c-type protein	4.91064	0
UniRef90_B2RL39	4.90861	0
T9SS component outer membrane protein PorK	4.90674	0
TonB-dependent receptor, putative	4.90627	0
UniRef90_Q7MTI1	4.90485	0
Xaa-His dipeptidase	4.90433	0
UniRef90_F9DC96	4.90418	0.00312
3-methyl-2-oxobutanoate hydroxymethyltransferase	4.90365	0
ATP-dependent Clp protease, ATP-binding subunit ClpC	4.90353	0
SWIM zinc finger domain protein	4.90315	0
Conjugative transposon protein TraO	4.90226	7.7e-05
Orf199 protein	4.90179	0
UniRef90_A0A254MTC9	4.89635	0
Peptidase M24	4.89606	0
UniRef90_F9DD72	4.89558	0.001781
Bifunctional (P)ppGpp synthetase/guanosine-3&apos ,5&apos -bis(Diphosphate) 3&apos -pyrophosphohydrolase	4.89513	0
UniRef90_B2RHZ2	4.89414	0
UniRef90_Q7MUW0	4.89396	0
Polysaccharide transport protein, putative	4.89258	0
Capsular polysaccharide transport protein, putative	4.89216	0
Cobalt-precorrin 3 C17-methyltransferase precorrin-8X methylmutase	4.89094	0
Cytochrome C oxidase assembly protein	4.88663	0
UPF0758 protein PG_0894	4.88597	0
D-isomer specific 2-hydroxyacid dehydrogenase family protein	4.88385	0
UniRef90_Q7MV95	4.88213	0
UniRef90_Q7MV01	4.88113	0
UPF0597 protein PG_0909	4.87928	0
UniRef90_A0A0A2EYX5	4.87836	0.002642
UniRef90_G5GEI2	4.87113	0
Isoprenyl synthetase	4.86721	0
UniRef90_W1R7Q5	4.86714	0
Transcriptional regulator, putative	4.86712	0
Phosphotyrosine protein phosphatase	4.86479	0
UniRef90_Q7MX61	4.86361	0.001055
TfoX domain protein	4.86174	0.00484
UniRef90_Q7MWN6	4.86146	0
Peptidase, M24 family	4.85711	0
UniRef90_F9DDC1	4.857	0.005675
L-Ala-D/L-Glu epimerase	4.85564	0
UniRef90_Q7MV94	4.8551	0
UniRef90_A0A0A2F292	4.85304	0
Transcriptional regulator, y4mF family	4.85044	0
Nucleoid-associated protein NdpA	4.849	0
RloB-like protein	4.84847	0
Capsular polysaccharide biosythesis protein, putative	4.84422	0
UniRef90_Q7MU99	4.84255	0
L-erythro-3,5-diaminohexanoate dehydrogenase	4.84207	0
UniRef90_A0A0A2DT45	4.84207	0
Peptidase M20	4.84055	0
Maf-like protein PG_0657	4.84031	0
UniRef90_B2RJ35	4.83829	0
Enoyl-(Acyl-carrier-protein) reductase II	4.83824	0
UniRef90_UPI0003AD5FCB	4.8373	0
UniRef90_A0A134DQ24	4.83492	0
UniRef90_F9DEW8	4.83478	0.005562
Fumarate reductase	4.83438	0
UniRef90_Q7MTQ2	4.8334	0
Conjugative transposon TraJ protein	4.83329	0.000965
Competence protein ComEC	4.83095	0
UniRef90_B2RIE3	4.83024	0
CobQ/CobB/MinD/ParA nucleotide binding domain-containing protein	4.82379	0.001221
UniRef90_Q7MU54	4.82374	0
DUF3109 domain-containing protein	4.82325	0
UniRef90_Q7M7B9	4.82316	0
UniRef90_E7RNE7	4.82289	0.001955
tRNA synthetase RNA-binding protein	4.8206	0
UniRef90_A0A1P8JJJ5	4.81844	0
FadL family T9SS component outer membrane protein PorP	4.81843	0
UniRef90_Q7MXL3	4.81713	0
UniRef90_Q7MXL1	4.81648	0
Antibiotic ABC transporter ATP-binding protein	4.81578	0
UniRef90_A0A134DP75	4.81426	0
UniRef90_Q7MUX6	4.81112	0
Ion-translocating oxidoreductase complex subunit G	4.81091	0
Glycoside hydrolase xylanase	4.81081	0
UniRef90_Q7MVQ9	4.80846	0
Glycosyl transferase, group 4 family protein	4.80846	0
UniRef90_T2N8V5	4.80764	0
UniRef90_V8CPM0	4.80759	0.010659
Transporter, putative	4.80666	0
Fimbrial protein EcpB	4.80499	0.00088
UniRef90_Q7MTA2	4.8044	0
UniRef90_Q7MW23	4.80318	0
UniRef90_Q9ZHF8	4.80231	0
L-aspartate oxidase	4.80007	0
Protein TonB	4.79896	0
DNA processing protein DprA	4.79887	0
HAD-superfamily subfamily IB hydrolase, TIGR01490	4.79751	0
Phosphomannose isomerase	4.79699	0
Mrr restriction system protein	4.79496	0
UniRef90_A0A0A2FB30	4.79485	0
UniRef90_Q7MW19	4.79075	0.000142
UniRef90_A0A1R4DTS6	4.78876	0
Energy transducer TonB	4.78491	0
Fimbrilin minor accessory protein FimE type I	4.78331	0
Polyketide cyclase	4.77893	0
Iron dicitrate transport regulator FecR	4.77824	0
UniRef90_B2RHI1	4.77759	0
Mobilizable transposon, tnpC protein	4.77692	0
UniRef90_F9DBM0	4.77412	0.006586
UniRef90_A0A1D3UKX5	4.7721	0
UniRef90_Q7MUH2	4.77064	0
Thiol reductase thioredoxin	4.76943	0
UniRef90_W1RA52	4.76783	0
Na(+)-translocating NADH-quinone reductase subunit A	4.76378	0
UniRef90_Q7MW71	4.76315	0
Polyprenyl synthetase	4.75983	0
Transcriptional regulator, Crp/Fnr family	4.75916	0
Minor fimbrium subunit Mfa5	4.75821	0
UniRef90_F9D9Z8	4.75771	0.017267
UniRef90_Q7MW15	4.75542	0
UniRef90_Q7MWA4	4.75523	0
2-amino-4-hydroxy-6-hydroxymethyldihydropteridine pyrophosphokinase	4.75286	0
Phosphate transporter	4.75279	0
Lipid A 1-phosphatase	4.75268	0
Deoxyribonuclease HsdR	4.75219	0.005047
Cobalamin biosynthesis protein CbiG	4.75069	0
Neutral zinc metallopeptidase	4.74995	0
Fructose-2,6-bisphosphatase	4.74929	0
MFS transporter	4.74551	0
4-hydroxybutyrate CoA-transferase	4.74346	0
C10 family thiol protease periodontain PdnA	4.74331	0
AMP-forming long-chain acyl-CoA synthetase	4.74328	0
UniRef90_Q7MX37	4.74202	0
UniRef90_A0A0A2FFT5	4.73921	0
UniRef90_Q7MTI0	4.73267	0
UniRef90_Q7MUT4	4.73099	0.000491
PF13101 family protein	4.72903	0
UniRef90_Q7MWA9	4.72837	0.005616
UniRef90_Q7MUB4	4.72546	0
Alpha-amylase family protein	4.72338	0
UniRef90_Q7MTZ0	4.72305	9e-06
Dihydroorotate dehydrogenase, putative	4.72276	0
UniRef90_V8CC12	4.72194	0
UniRef90_Q7MT82	4.72015	0
DUF3276 domain-containing protein	4.7195	0
Cysteine desulfurase family protein	4.7179	0
UniRef90_U2JFH1	4.71705	0
V-type ATPase, subunit E, putative	4.71637	0
UniRef90_A0A0E2LP15	4.71422	0
UniRef90_F9DKW3	4.71374	0.005335
UniRef90_A0A1R4AFX9	4.71268	0
Conjugative transposon protein TraK	4.71099	0.001262
AAA family ATPase	4.70995	0
UniRef90_Q7MXM7	4.70876	0
UniRef90_UPI00062AFDBD	4.70808	2.6e-05
UniRef90_B2RLN7	4.70686	0
Alginate O-acetyltransferase, putative	4.70622	0
UniRef90_U2LPR9	4.70464	0
UniRef90_A0A099WW53	4.70345	0
Regulatory protein AsnC	4.70105	0.011425
4Fe-4S ferredoxin	4.69865	0
Uncharacterized Fe-S protein	4.69849	0
Demethylmenaquinone methyltransferase	4.69792	0
O-antigen ligase WaaL	4.69727	0
UniRef90_U2JJM8	4.6967	0
Aspartate carbamoyltransferase regulatory chain	4.6956	0
UniRef90_B2RHH9	4.69034	0.003155
N-6 DNA methylase	4.6832	0
Ubiquinone biosynthesis protein UbiE	4.68151	0
BNR/Asp-box repeat protein	4.68067	0
UniRef90_Q7MWC8	4.67787	1.7e-05
UniRef90_B2RIZ6	4.6768	0.001631
Phosphatidylinositol kinase	4.67614	0
UniRef90_Q7MWP3	4.67575	0
RND transporter MFP subunit	4.67225	0
UniRef90_Q7MTI2	4.67117	0
CapA protein, putative	4.67037	0
UniRef90_Q7MVC0	4.66889	0
3-amino-5-hydroxybenzoic acid synthase family protein PorR	4.66645	0
UniRef90_A0A0A2F437	4.66611	0.000166
Uroporphyrinogen-III synthase	4.66588	0
FimR protein	4.66551	0
UniRef90_B2RMD8	4.66412	0
Signal peptide protein	4.66358	0
Kinase	4.65957	0
Minor fimbrium tip subunit MfA4	4.65743	0
UniRef90_UPI000C198206	4.65673	0.000278
UniRef90_B2RHI0	4.65344	0
UniRef90_Q7MVC1	4.652	0
Protoporphyrinogen oxidase	4.65048	0
UniRef90_F9D8K8	4.63906	0.012696
RNA-binding protein	4.63901	0
Site-specific recombinase, resolvase family	4.63701	1.3e-05
UPF0324 membrane protein PG_2004	4.6338	0
UniRef90_G5GDI9	4.632	0.000229
UniRef90_Q7MT68	4.63193	0.003943
Aminoglycoside N(3)-acetyltransferase	4.63001	0
UniRef90_A0A1R4DVQ5	4.6282	0
UniRef90_Q7MXQ4	4.62529	0
Damage-inducible protein F	4.62526	0
UniRef90_Q7MUM4	4.62229	0
Phosphoribosyltransferase	4.62007	0
GDP-mannose 4,6-dehydratase	4.61892	0
UniRef90_A0A1R4ADR2	4.6179	0
UniRef90_B2RLA3	4.61735	0
GDP-L-fucose synthase	4.61704	0
UniRef90_C5NXB8	4.61573	0.029639
DNA alkylation repair enzyme	4.61245	0
UniRef90_B2RL66	4.61158	0.003872
Integral membrane protein, interacts with FtsH	4.61151	0.012455
Histidinol phosphate aminotransferase	4.61055	0
UniRef90_Q7MWT2	4.608	0
UniRef90_Q7MUK0	4.60144	0.00413
7-carboxy-7-deazaguanine synthase	4.60072	0
WbqC-like protein	4.59804	0
UniRef90_F3A351	4.59466	0.038276
Histidinol-phosphate aminotransferase	4.59366	0
Superoxide dismutase [Mn/Fe]	4.58675	0
UniRef90_Q7MUX0	4.58432	0
UniRef90_A0A0E2LRM9	4.58083	0
UniRef90_A0A1D3UGF1	4.58032	0
UniRef90_Q7MVA9	4.58013	0.013912
Phosphoserine aminotransferase	4.57837	0
UniRef90_Q7MX07	4.57714	0
Oxaloacetate decarboxylase	4.57323	0
Methenyltetrahydrofolate cyclohydrolase	4.5728	0
UniRef90_Q7MWS0	4.57109	6e-06
UniRef90_Q7MUF3	4.57102	0
UniRef90_A0PA66	4.56885	0
UniRef90_B2RI83	4.56376	0.009008
UniRef90_F3A249	4.56357	0.025784
Uridine phosphorylase	4.56328	0
Restriction endonuclease subunit M	4.56304	0
Nucleotide sugar dehydrogenase	4.56131	0
UniRef90_Q7MUL9	4.56099	0.006625
UniRef90_F9D8X6	4.55351	0.000421
Multidrug transporter MatE	4.5505	0
Sensor histidine kinase FimS	4.55037	0
Acetyl-CoA carboxylase biotin carboxyl carrier protein subunit	4.54464	0
UniRef90_Q7MXQ6	4.54387	0
UniRef90_Q7MV62	4.54297	6.6e-05
Peptidase S41	4.53935	0
Polyphosphate kinase	4.53757	0
2-hydroxyhepta-2,4-diene-1,7-dioate isomerase	4.53327	0
UniRef90_Q7MW26	4.53024	0
UniRef90_C5NYZ4	4.52768	0.027867
Mobilizable transposon, excision protein, putative	4.5265	1.1e-05
Thiamine-monophosphate kinase	4.52449	0
UniRef90_UPI000C195A5B	4.52442	0
DUF1015 domain-containing protein	4.52274	0.014211
UniRef90_Q7MUJ3	4.52245	0
Hydrolase, carbon-nitrogen family	4.52176	0
Multidrug transporter AcrB	4.51737	0
Acyltransferase family protein	4.51631	0.014189
Adenosylmethionine-8-amino-7-oxononanoate aminotransferase	4.51104	0
UniRef90_B2RLE2	4.51027	0
Ribonuclease G	4.50884	0
Antioxidant, AhpC/TSA family protein	4.50767	0
Thiol	4.50391	0
UniRef90_Q7MVB9	4.50015	0
NADPH-dependent 7-cyano-7-deazaguanine reductase	4.49759	0
D-3-phosphoglycerate dehydrogenase	4.49235	0
Small heat shock protein	4.49028	0.008832
UniRef90_A0A1A9RKQ8	4.48879	0.012038
tRNA dimethylallyltransferase 2	4.48022	0
UniRef90_Q7MSZ0	4.47865	0
Biopolymer transporter ExbD/TolR family protein	4.47704	0.000796
UniRef90_Q7MVW4	4.47528	0.006917
UniRef90_U2K708	4.46994	1e-06
UniRef90_Q7MXT0	4.46702	0.009608
5-methylthioadenosine/S-adenosylhomocysteine deaminase	4.46112	0
PHP N-terminal domain protein	4.46039	0
Aspartate ammonia-lyase	4.45675	0
ABC transporter, ATP-binding protein, putative	4.45276	1.7e-05
UniRef90_F9D8T6	4.44904	0.010615
UniRef90_L9Q0M1	4.44764	0.027863
3-oxoacyl-[acyl-carrier-protein] synthase 2	4.44674	0
UniRef90_F9DDN3	4.44626	0.016644
UniRef90_L9PUF2	4.44221	0.027751
Transcriptional regulator, HxlR family	4.43849	0
UniRef90_Q50HS9	4.43501	0
Amidinotransferase	4.43435	0
UniRef90_Q7MX16	4.4333	0
UniRef90_Q7MXC9	4.4327	0
Heptosyltransferase	4.42653	0
UniRef90_Q7MTI4	4.42206	0
UniRef90_B2RL42	4.42202	0
Ion channel	4.41549	0
UniRef90_F9DA85	4.40626	0.010335
4&apos -phosphopantetheinyl transferase family protein	4.40601	0
UniRef90_C0DYF6	4.40181	0.021756
Cytosol nonspecific dipeptidase	4.38687	0.030979
UniRef90_A0A134DRF9	4.38583	0
Trypsin like proteinase PrtT	4.38355	0.015997
UniRef90_L9PWL6	4.38355	0.015997
UniRef90_Q7MUQ5	4.38181	0
RidA family protein	4.38008	0
UniRef90_R6VFT8	4.37739	0.006488
UniRef90_G8UI41	4.37521	5e-06
UniRef90_C5NVB1	4.37088	0.03337
UniRef90_Q7MVF6	4.36935	0
UniRef90_V7IDM7	4.36428	0.022352
Quinolinate synthase	4.36411	0
UniRef90_V8CD41	4.35872	0.016929
Membrane protein, putative	4.35804	0
DNA-directed RNA polymerase sigma-70 factor	4.35727	0
Alpha-ribazole phosphatase	4.35699	0
30S ribosomal protein S14	4.34999	0
UniRef90_Q7MV68	4.34592	0.007691
UniRef90_Q7MUV3	4.34504	5.1e-05
UniRef90_A0A099WMU8	4.34415	0
CMP deaminase	4.34271	0
ATPase	4.34245	0
UniRef90_B2RKG3	4.34002	0
Efflux transporter, MFP component, RND family	4.33385	0
UniRef90_F9D8G7	4.33352	0.020436
UniRef90_Q7MV67	4.32874	0
UniRef90_Q7MUJ9	4.32281	0.007339
Collagenase	4.31878	0
UniRef90_Q7MU89	4.31483	0.000874
UniRef90_F3A4Q9	4.31445	0.049903
UniRef90_Q7MWQ4	4.3117	0.006612
UniRef90_UPI00036FD56A	4.30834	7e-06
Alpha-amylase	4.30295	0
S-adenosylmethionine-dependent methyltransferase	4.30037	0
UniRef90_Q7MTQ4	4.29388	0
UniRef90_B2RL00	4.29304	0
UniRef90_V8CR50	4.28871	0.013249
Malate dehydrogenase	4.2877	0
UniRef90_G8UQZ6	4.28756	0
UniRef90_Q7MX96	4.26935	0
UniRef90_F9DAK4	4.24921	0.009469
UniRef90_F9D8Y3	4.24317	0.034178
UniRef90_L9PT36	4.24317	0.034178
UniRef90_Q7MXV4	4.23895	0
IS982 family transposase IS195	4.23845	0
Minor fimbrium tip subunit Mfa3	4.23643	1e-06
Peptidase M20/M25/M40 family	4.23426	0.03407
DUF2023 domain-containing protein	4.22673	1e-06
UniRef90_A0A2D2NCZ3	4.22613	0
UniRef90_Q7MTQ3	4.21941	0
2-amino-4-hydroxy-6-hydroxymethyldihydropteridine diphosphokinase	4.21775	0
Aminoacyl-histidine dipeptidase	4.20918	0
Histidine ammonia-lyase	4.20655	0
UniRef90_B2RJ22	4.20512	0.007809
Restriction endonuclease	4.20386	0
GTP cyclohydrolase 1 type 2 homolog	4.19442	0
UniRef90_A0A0A2F2D0	4.1826	0
UniRef90_Q7MTP3	4.17752	0.025112
UniRef90_B2RJE3	4.17311	0
DUF3987 domain-containing protein	4.17283	0.018919
M48B family peptidase	4.16418	0.018887
Haloacid dehalogenase	4.16009	0
tRNA dimethylallyltransferase 1	4.1534	0
UniRef90_Q7MXH0	4.14593	0
UniRef90_Q7MVM8	4.13398	0
Ribose 5-phosphate isomerase B	4.12465	0
NADH-quinone oxidoreductase subunit L	4.11899	0.035659
Arginine-specific protease ArgI polyprotein	4.11313	0.024548
UniRef90_Q7MVF4	4.10772	0
UniRef90_F9DAV9	4.10696	0.035366
Immunoreactive 50kD antigen PG53	4.10693	0
Universal stress family protein	4.09813	0
UniRef90_V7IG92	4.09766	0.014517
50S ribosomal protein L31 type B	4.08839	0
UniRef90_A0A254MPL6	4.0823	0.018328
UniRef90_F9DFI7	4.07743	0.040336
UniRef90_Q7MUR4	4.07252	0
UniRef90_T2N8I1	4.07075	0.000525
UniRef90_UPI000BE7E2DD	4.03709	0
Lipoyl synthase	4.03414	0
Alcohol dehydrogenase	4.01976	0
Outer membrane efflux protein	4.0192	0
Cytochrome c oxidase, cbb3-type, subunit II	4.0159	0.018611
Diguanylate cyclase	4.01274	0
UniRef90_Q7MW20	4.00681	0.000345
ABC transporter	4.00087	0
RagB/SusD family nutrient uptake outer membrane protein	4.00054	0.034967
Dihydroorotate dehydrogenase B (NAD(+)), catalytic subunit	3.99698	0
UniRef90_F9DE68	3.99627	0.022352
Rne/Rng family ribonuclease	3.99196	0.020068
UniRef90_B2RKM8	3.99037	7e-06
SAM-dependent methlyltransferase	3.98088	0
UniRef90_Q7MX08	3.97514	0
UniRef90_V8CP41	3.96705	0.005259
RNA polymerase sigma factor rpoD	3.95359	0
UniRef90_L9PWI6	3.94592	0.048924
UniRef90_L9PWK4	3.94592	0.048924
DNA topoisomerase (ATP-hydrolyzing)	3.94231	0
Tetraacyldisaccharide 4&apos -kinase	3.93945	0
UniRef90_V8C680	3.93712	0.048935
UniRef90_C0DX53	3.92954	0.045059
Peptidase	3.92219	0
Phosphoserine phosphatase	3.92056	0
Polysaccharide biosynthesis/export protein	3.92043	0
Methylmalonyl-CoA epimerase	3.89461	0
UniRef90_A0A2D2N8Z3	3.88692	0.034753
UniRef90_Q7MUM1	3.8849	0.000334
UniRef90_B2RL98	3.88427	0.048704
UniRef90_Q7MW25	3.88232	0.048868
DUF1661 domain-containing protein	3.87796	0.048879
UDP-glucose 6-dehydrogenase	3.87397	0
Outer membrane protein assembly complex, YaeT protein	3.87231	0
Dihydrodipicolinate reductase	3.87091	0
UniRef90_E7RNG7	3.86149	0.019602
CoA binding domain protein	3.86071	0
UniRef90_V8CP03	3.85756	0.01133
Cell division protein ZapA	3.85446	0
Potassium transporter	3.85153	0
Fe-S oxidoreductase	3.84905	0
Alpha-galactosidase	3.84831	0
UniRef90_Q7MVF7	3.82831	0
(2Fe-2S)-binding protein	3.81983	0
UniRef90_Q7MUW4	3.81272	0.000108
Nucleoside triphosphate pyrophosphohydrolase	3.80703	0
UniRef90_W1R5N6	3.80403	0
Permease	3.78243	0
Aspartate 1-decarboxylase	3.778	0
GTP cyclohydrolase 1	3.77158	0
Phosphoribosylformylglycinamidine synthase	3.77139	0
Acyl-CoA thioester hydrolase, YbgC/YbaW family	3.76625	0
UniRef90_A0A134DNV0	3.76437	0
Glycine cleavage system H protein	3.76353	0
Imidazolonepropionase	3.76162	0
Octanoyltransferase	3.76157	0
DNA topoisomerase III	3.76098	0
UniRef90_Q7MU62	3.75901	0
UniRef90_E7RNG6	3.75487	0.027587
ABC transporter transmembrane region	3.75469	1.4e-05
UniRef90_F9D9L0	3.74678	0.000229
UniRef90_L1NJ89	3.72574	0.032008
Formate channel	3.71964	0
UniRef90_Q7MU44	3.71952	0.00081
Xanthine phosphoribosyltransferase	3.71611	0
Lipoprotein-releasing system ATP-binding protein LolD	3.71269	0
Histidinol phosphate phosphatase	3.70986	0
Selenide, water dikinase	3.69251	0
ATP	3.68908	0
ATP-dependent DNA helicase RecQ	3.67489	0
Deoxyguanosinetriphosphate triphosphohydrolase	3.65453	0
Guanine deaminase	3.64914	0
Ferrochelatase	3.64912	0
PASTA domain-containing protein	3.64438	0
50S ribosomal protein L25	3.64101	0
7-cyano-7-deazaguanine synthase	3.63766	0
UniRef90_F9DC29	3.63568	0.042403
UniRef90_Q7MW88	3.62763	0.048392
Major outer membrane protein OmpA	3.62421	0.038679
TonB-dependent receptor SusC	3.62135	0.039138
OstA-like protein	3.61598	0
UniRef90_B2RHL1	3.59023	0.048049
Outer membrane protein P59 TapA	3.59007	0
Mechanosensitive ion channel protein MscS	3.58623	0
Glutamine-dependent NAD(+) synthetase	3.57436	0
Hemolysin	3.57326	0
50S ribosomal protein L36	3.57019	0
2-C-methyl-D-erythritol 2,4-cyclodiphosphate synthase	3.5697	0
UniRef90_V8CND2	3.56918	0.047038
UniRef90_Q7MXH2	3.5687	0
Pantothenate synthetase	3.54905	0
3-deoxy-manno-octulosonate cytidylyltransferase	3.54647	0
UniRef90_Q7MWP6	3.53536	0
UniRef90_Q7MW18	3.51648	7e-05
DNA-binding protein	3.51497	0
DNA-binding response regulator	3.51266	0
Integrase	3.50948	0
Cyclic nucleotide-binding domain protein	3.50752	0
UniRef90_E7RPW5	3.49313	1.7e-05
DUF3343 domain-containing protein	3.47571	0
UDP-N-acetylmuramoyl-L-alanyl-D-glutamate--2,6-diaminopimelate ligase	3.46588	0
UniRef90_Q7MVQ4	3.43997	0.032163
Pilin (Bacterial filament)	3.43383	0.000473
Hemagglutinin	3.42645	0
Ferritin	3.42475	0
MazG nucleotide pyrophosphohydrolase domain protein	3.42027	0
Electron transfer flavoprotein subunit alpha	3.41745	0
1,4-dihydroxy-2-naphthoate octaprenyltransferase	3.40201	0
Bifunctional protein FolD	3.40037	0
CRISPR-associated helicase Cas3	3.39806	0
UniRef90_A0A254N3P4	3.38096	0
Meso-diaminopimelate D-dehydrogenase	3.36782	0
Epimerase	3.36361	0
Immunoreactive 63 kDa antigen PG102	3.34624	0
UniRef90_E7RN85	3.34438	0.004091
Peptidase T	3.33833	0
UniRef90_E7RPW6	3.32405	0
UniRef90_L9PXR1	3.3234	0.018236
DNA polymerase III subunit delta	3.31912	0
Cobyrinate a,c-diamide synthase	3.31872	0
Lipid-A-disaccharide synthase	3.30706	0
Isochorismate synthase	3.30073	0
Butyryl-CoA dehydrogenase	3.30052	0
Riboflavin synthase, alpha subunit	3.29873	0
Macro domain protein	3.28318	0
UniRef90_Q7MX44	3.2707	0.005259
Exonuclease	3.2475	0
Glutamate synthase (NADPH), homotetrameric	3.23774	0
Pyrophosphate--fructose 6-phosphate 1-phosphotransferase	3.2312	0
Peptidyl-prolyl cis-trans isomerase	3.22995	0
TonB-dependent receptor	3.22594	0
N5-carboxyaminoimidazole ribonucleotide mutase	3.22018	0
Phosphoenolpyruvate carboxykinase (ATP)	3.21498	0
Methionine aminopeptidase	3.21281	0
DNA starvation/stationary phase protection protein	3.20352	0.013161
Ion-translocating oxidoreductase complex subunit D	3.1885	0
Fructose-bisphosphate aldolase class 1	3.1883	0
O-methyltransferase family protein	3.18417	0
UDP-3-O-acylglucosamine N-acyltransferase	3.18021	0
Rod shape-determining protein MreC	3.17253	0
Biotin--[acetyl-CoA-carboxylase] ligase	3.16683	0
L-methionine gamma-lyase	3.16452	0
Cation transporter	3.1582	0
Nitroreductase family protein	3.13366	0
Urocanate hydratase	3.13095	0
Ribosomal RNA large subunit methyltransferase H	3.12814	0
Thiol protease	3.12655	2.2e-05
Precorrin-6y C5,15-methyltransferase (Decarboxylating), CbiE subunit	3.12604	0
Bifunctional purine biosynthesis protein PurH	3.11454	0
RNA polymerase sigma70	3.10062	0
50S ribosomal protein L15	3.0999	0
UniRef90_E7RNG8	3.08899	0.035599
Ion-translocating oxidoreductase complex subunit B	3.08095	0
Cardiolipin synthase	3.06995	0
Riboflavin biosynthesis protein RibBA	3.0677	0
Putative ribosomal protein S4	3.06644	0.002111
Ion-translocating oxidoreductase complex subunit E	3.06041	0
Electron transfer flavoprotein subunit beta	3.05403	0
Nitroreductase	3.05246	0
Radical SAM protein	3.04906	0
Ribosomal RNA small subunit methyltransferase I	3.0454	0
UniRef90_Q7MT79	3.03521	2e-06
Orotidine 5&apos -phosphate decarboxylase	3.01749	0
Diaminopropionate ammonia-lyase	3.01424	3.5e-05
4-alpha-glucanotransferase	3.0131	0
2-succinyl-5-enolpyruvyl-6-hydroxy-3-cyclohexene-1-carboxylate synthase	3.01211	0
Bacterioferritin	3.00796	0.000935
S-adenosylmethionine	3.00375	0
Conserved domain protein	3.00178	0
50S ribosomal protein L9	2.99329	0
Fur family transcriptional regulator	2.98054	0
Ribonuclease 3	2.97831	0
Ribosomal protein S12 methylthiotransferase RimO	2.97565	0
4-hydroxy-3-methylbut-2-en-1-yl diphosphate synthase (flavodoxin)	2.97205	0
5&apos -nucleotidase SurE	2.969	0
Zinc metalloprotease	2.96634	0
Nicotinamide mononucleotide transporter PnuC	2.9609	0
UniRef90_C0DTZ2	2.95976	0.001293
YgeY family selenium metabolism-linked hydrolase	2.95765	2.5e-05
Putative ribosomal L18p/L5e family protein	2.95592	0.013435
Glucosamine-6-phosphate deaminase	2.95424	0
Glycine--tRNA ligase	2.95142	0
1-deoxy-D-xylulose-5-phosphate synthase	2.935	0
Aspartate carbamoyltransferase	2.90932	0
Aminopeptidase	2.90608	0
Coenzyme A biosynthesis bifunctional protein CoaBC	2.90004	0
Crossover junction endodeoxyribonuclease RuvC	2.89392	0
DNA polymerase III, delta&apos subunit	2.89349	0
Adenosylcobinamide-GDP ribazoletransferase	2.8856	0
Phosphatidylglycerol--prolipoprotein diacylglyceryl transferase	2.88496	0
Conjugal transfer protein	2.87776	0
Transcription termination/antitermination protein NusG	2.87663	0
Fructose-1,6-bisphosphatase class 3	2.87138	0
Glutamine--tRNA ligase	2.87095	0
CRISPR-associated exonuclease Cas4	2.87027	0
Serine hydroxymethyltransferase	2.86984	0
UniRef90_C0DSX3	2.86791	0.017499
Chaperone protein HtpG	2.85825	0
dTDP-4-dehydrorhamnose 3,5-epimerase	2.84613	0
Beta-galactosidase	2.83073	0
3-oxoacyl-[acyl-carrier-protein] reductase	2.82728	0
TetR family transcriptional regulator	2.82081	0
Tetratricopeptide repeat protein	2.81663	0
Mu transposase domain protein	2.81022	0.021356
Membrane protein	2.79276	0
1,4-dihydroxy-2-naphthoyl-CoA synthase	2.78793	0
Acyl-[acyl-carrier-protein]--UDP-N-acetylglucosamine O-acyltransferase	2.78507	0
Ion-translocating oxidoreductase complex subunit A	2.78187	0
Malonyl CoA-acyl carrier protein transacylase	2.7806	0
M23/M37 peptidase domain protein	2.77365	0.009459
Acetyltransferase component of pyruvate dehydrogenase complex	2.76875	0.041719
Valine--tRNA ligase	2.76655	0
30S ribosomal protein S5	2.76316	0
Tyrosine recombinase XerC	2.76238	0
Probable nicotinate-nucleotide adenylyltransferase	2.76129	0
DNA mismatch repair protein MutS	2.7475	0
Sugar transferase	2.74101	0
Cobalamin biosynthesis protein CobD	2.73183	0
Alkyl hydroperoxide reductase, F subunit	2.7296	0
Rod shape-determining protein RodA	2.72376	0
Protein translocase subunit SecY	2.71236	0
UniRef90_C0DZ60	2.70668	0.005545
UniRef90_E7RNC1	2.69918	0.009606
Transcription termination factor Rho	2.69507	0
50S ribosomal protein L7/L12	2.68748	0
Phosphoribosylaminoimidazole-succinocarboxamide synthase	2.68679	0
Pilus assembly protein PilE	2.67632	0.029915
Uridine kinase	2.67384	0
Phosphoribosylamine--glycine ligase	2.66727	0
Flavin reductase	2.65245	0
RNA methyltransferase	2.65144	0
Ribonuclease H	2.65027	0
Type III pantothenate kinase	2.64916	0
Pyruvate, phosphate dikinase	2.64729	0
UniRef90_C0DX49	2.64192	0.019524
Chromosomal replication initiator protein DnaA	2.6242	0
Knotted carbamoyltransferase YgeW	2.61379	2.7e-05
50S ribosomal protein L14	2.60564	0
Asparagine--tRNA ligase	2.59805	0
30S ribosomal protein S8	2.57722	0
Pyruvate-flavodoxin oxidoreductase	2.57251	0
UniRef90_V7IC19	2.5629	0.047564
Hemagglutinin 2	2.56245	0.002263
50S ribosomal protein L30	2.54592	0
Sodium	2.54346	0
UniRef90_C0DYH1	2.53532	0.003444
Prepilin-type cleavage/methylation domain-containing protein	2.51274	0.049106
FtsK/SpoIIIE family protein	2.50926	0
Cupin	2.50691	0
Xaa-Pro dipeptidase	2.50235	0
Ion-translocating oxidoreductase complex subunit C	2.50018	0
50S ribosomal protein L18	2.49955	0
Transketolase	2.47618	0
Cysteine desulfurase	2.47042	0
Acyl carrier protein	2.46985	0
Transporter, major facilitator family protein	2.46982	0
CRISPR-associated endonuclease Cas1	2.45374	0
UniRef90_A0A1B6VVX1	2.43622	0.035711
Polysaccharide biosynthesis protein	2.43453	0
Iron-sulfur cluster carrier protein	2.42949	0
Leucine Rich repeat-containing domain protein	2.41781	0
UniRef90_C0DYZ9	2.41677	0.043887
Malonyl-[acyl-carrier protein] O-methyltransferase	2.41091	0
50S ribosomal protein L5	2.40619	0
50S ribosomal protein L24	2.4025	0
Phosphodiesterase	2.40189	0
Na(+)/H(+) antiporter NhaA	2.39401	0
Glutamine amidotransferase	2.39077	1e-06
V-type ATP synthase alpha chain	2.38699	1e-06
Beta sliding clamp	2.38359	0
Glycosyltransferase, group 2 family protein	2.38244	0
Ferredoxin	2.37479	7.7e-05
UniRef90_A0A1A9RSF2	2.36933	0.008656
Carbamoyl-phosphate synthase small chain	2.36163	0
Rubrerythrin	2.34293	0
Amidophosphoribosyltransferase	2.33443	0
Ribosomal RNA small subunit methyltransferase A	2.33252	0
Rhodanese-like protein	2.33218	0
50S ribosomal protein L23	2.32348	0
Formate--tetrahydrofolate ligase	2.31453	0
Uracil permease	2.29875	0
CRISPR-associated endoribonuclease Cas2	2.29488	0
UniRef90_C0DX47	2.29375	0.013518
Translation initiation factor IF-1	2.2804	0
ABC transporter permease	2.27675	0
UniRef90_E7RNC0	2.27334	0.00589
50S ribosomal protein L2	2.27113	0
30S ribosomal protein S2	2.26953	0
Ribonuclease R	2.26857	0
Oxidoreductase, short chain dehydrogenase/reductase family protein	2.26543	0
Polyribonucleotide nucleotidyltransferase	2.26138	0
RNA polymerase sigma factor	2.25501	1e-05
UniRef90_V1D9X3	2.25455	0.00475
Preprotein translocase subunit YajC	2.24915	0
NADP-dependent malic enzyme	2.24809	0.049556
Protein translocase subunit SecA	2.24021	0
50S ribosomal protein L6	2.23923	0
50S ribosomal protein L35	2.23907	3e-06
Chlorohydrolase family protein	2.23865	0.000288
1-acyl-sn-glycerol-3-phosphate acyltransferase	2.234	0
Multifunctional fusion protein	2.22204	0
ATP synthase subunit B	2.22082	1e-06
UniRef90_E7RQT5	2.21627	0.002394
Glycerol dehydrogenase	2.21598	5e-06
Orotate phosphoribosyltransferase	2.20972	0
Magnesium transporter MgtE	2.20749	0
Ribose-phosphate pyrophosphokinase	2.20548	0
Dihydrolipoyl dehydrogenase	2.20399	0
Inosine 5-monophosphate dehydrogenase	2.20114	0
30S ribosomal protein S11	2.20104	0
UniRef90_C0DTH6	2.19482	0.029082
60 kDa chaperonin	2.19436	0
Cobalt-precorrin-5B C(1)-methyltransferase	2.19275	0
50S ribosomal protein L1	2.19216	0
HAD family hydrolase	2.18596	1e-06
Phosphomethylpyrimidine synthase	2.18579	3.6e-05
Lon protease	2.18449	0
Nicotinate-nucleotide--dimethylbenzimidazole phosphoribosyltransferase	2.17848	0
30S ribosomal protein S4	2.16687	0
Sugar translocase	2.14789	1.3e-05
Stringent starvation protein A	2.14708	0.033614
50S ribosomal protein L33	2.13837	0
Outer membrane protein	2.13243	0
UDP-N-acetylenolpyruvoylglucosamine reductase	2.13002	0
Dihydropteroate synthase	2.12003	0
DNA-directed RNA polymerase subunit beta&apos	2.12002	1e-06
Nanthine dehydrogenase, molybdenum binding subunit	2.11952	0.001111
30S ribosomal protein S3	2.11094	0
UniRef90_C0DWI4	2.11084	0.034867
50S ribosomal protein L29	2.10928	0
DEAD/DEAH box helicase	2.08939	0
UniRef90_A0A1A9RUJ5	2.08677	0.042734
CTP synthase	2.07543	1e-06
30S ribosomal protein S19	2.04893	0
ATP-dependent dethiobiotin synthetase BioD	2.04683	1e-06
1-deoxy-D-xylulose 5-phosphate reductoisomerase	2.04649	0
2-C-methyl-D-erythritol 4-phosphate cytidylyltransferase	2.0463	0
UniRef90_C0DU57	2.04475	0.034018
50S ribosomal protein L16	2.04237	1e-06
50S ribosomal protein L22	2.04061	1e-06
Phenylalanine--tRNA ligase alpha subunit	2.04022	7e-06
50S ribosomal protein L11	2.03993	1e-06
Large-conductance mechanosensitive channel	2.03519	0
50S ribosomal protein L3	2.02749	2e-06
UniRef90_A0A1A9RPZ1	2.02576	0.026595
UniRef90_A0A1A9RU36	2.02251	0.027427
Mu-like prophage FluMu DNA-binding protein Ner family protein	2.02031	0.017297
Aminotransferase	2.01726	0
Isoleucine--tRNA ligase	2.01623	4e-06
Tyrosine--tRNA ligase	2.00979	0
Hydrolase, haloacid dehalogenase-like family	2.00353	1e-06
7,8-dihydroneopterin aldolase	1.99891	0.000135
DNA-directed DNA polymerase	1.99603	0
Dihydropyrimidinase	1.98839	0.000228
30S ribosomal protein S17	1.98626	0
Primosomal replication protein N	1.98119	0.045293
Thiol peroxidase	1.97524	0
50S ribosomal protein L17	1.97174	0
Adenylosuccinate synthetase	1.96963	0
Deoxyuridine 5&apos -triphosphate nucleotidohydrolase	1.96561	0
Signal recognition particle receptor FtsY	1.96545	0
UniRef90_C0DWC3	1.96227	0.015819
50S ribosomal protein L4	1.94725	5e-06
Selenium-dependent molybdenum hydroxylase 1	1.92087	0.002038
30S ribosomal protein S10	1.91462	7e-06
Exodeoxyribonuclease 7 small subunit	1.91317	7e-06
DNA gyrase subunit A	1.9097	1e-06
N-acetylmuramoyl-L-alanine amidase	1.89577	0
Transporter	1.89413	0
Alanine--tRNA ligase	1.88452	1e-06
Histidine--tRNA ligase	1.87388	2e-06
Cobalt chelatase	1.87355	0
Glutamate synthase [NADPH] small chain	1.87329	0.001445
CorA-like protein	1.87157	4.3e-05
2-dehydro-3-deoxyphosphooctonate aldolase	1.87116	0
Galactokinase	1.86553	1.9e-05
Thymidine kinase	1.86394	1e-06
30S ribosomal protein S13	1.86311	0
tRNA uridine 5-carboxymethylaminomethyl modification enzyme MnmG	1.85954	1e-06
4-hydroxy-tetrahydrodipicolinate synthase	1.84807	0.000103
2-dehydropantoate 2-reductase	1.8468	0
Phospholipid methyltransferase	1.83445	0.006514
AraC family transcriptional regulator	1.83226	0
UDP-N-acetylmuramoyl-tripeptide--D-alanyl-D-alanine ligase	1.82925	1e-06
DNA gyrase subunit B	1.82687	1e-06
UvrABC system protein A	1.81442	0
Topoisomerase	1.81352	0.000309
3-phosphoshikimate 1-carboxyvinyltransferase	1.8133	1e-05
Phosphatidylserine decarboxylase proenzyme	1.80815	2e-06
30S ribosomal protein S21	1.8071	1.6e-05
Aspartate--tRNA ligase	1.80476	5e-06
Proline--tRNA ligase	1.79687	2.4e-05
NAD dependent epimerase/dehydratase family protein	1.79532	0
DNA-directed RNA polymerase subunit alpha	1.79084	0
DNA-directed RNA polymerase subunit beta	1.78966	3e-05
50S ribosomal protein L20	1.78172	0.000113
Diaminopimelate decarboxylase	1.77939	1.1e-05
30S ribosomal protein S18	1.77795	1.2e-05
Acyltransferase	1.76612	6.6e-05
Xanthine permease	1.76119	0.004133
GTPase Obg	1.76055	7e-06
6,7-dimethyl-8-ribityllumazine synthase	1.758	0
Glutamate--tRNA ligase	1.75105	1.9e-05
V-type ATP synthase subunit I	1.75076	0
Sigma-70 region 2	1.73647	0.000146
Elongation factor G	1.7304	0
Thioesterase family protein	1.7277	3.7e-05
3-oxoacyl-[acyl-carrier-protein] synthase 3	1.7199	3.5e-05
Ribosome-recycling factor	1.71914	6e-06
UniRef90_V8BV07	1.69357	0.021934
Ribosome maturation factor RimM	1.69084	0.001277
Ribonuclease HII	1.6876	2.1e-05
3-dehydroquinate synthase	1.68572	5e-06
DNA repair protein RadA	1.68552	8.1e-05
50S ribosomal protein L13	1.68336	0.000512
Elongation factor Ts	1.67725	4.1e-05
UniRef90_Q73MI4	1.67467	0.000328
Transcription elongation factor GreA	1.67365	0.000964
Translation initiation factor IF-2	1.67081	7.4e-05
UniRef90_M2D5H0	1.66997	0.000677
Thioredoxin reductase	1.66833	0.000234
Biotin synthase	1.66435	5e-06
Sulfurtransferase	1.65671	0.000235
Lipid kinase	1.64886	7.5e-05
UDP-N-acetylglucosamine--N-acetylmuramyl-(pentapeptide) pyrophosphoryl-undecaprenol N-acetylglucosamine transferase	1.64774	7e-06
UniRef90_C0DWB8	1.64696	0.025485
Threonine--tRNA ligase	1.62875	0
Adenylate kinase	1.62778	0
DNA polymerase III subunit gamma/tau	1.62759	0.000321
4-diphosphocytidyl-2-C-methyl-D-erythritol kinase	1.62611	0.000846
Protein RecA	1.62051	8.7e-05
Signal recognition particle protein	1.60977	0.000182
Glutamate racemase	1.60662	4.3e-05
Leucine-rich protein	1.60106	0.00364
Amino acid-binding protein	1.59961	0.000353
Transporter, dicarboxylate/amino acid	1.59399	6e-06
30S ribosomal protein S9	1.59322	0.00124
Methionyl-tRNA formyltransferase	1.58667	3.3e-05
Aldose 1-epimerase	1.57751	9.5e-05
Elongation factor Tu	1.57382	0.000187
Lipoprotein	1.5711	0.000111
tRNA N6-adenosine threonylcarbamoyltransferase	1.57043	0.000415
Mobilization protein	1.56888	0.006112
Glycosyl transferase	1.54832	4.6e-05
Cysteine--tRNA ligase	1.53598	0.000203
Acetate kinase	1.53312	0.000109
30S ribosomal protein S1	1.52665	0.000951
Purine nucleoside phosphorylase	1.5242	0.000121
MutT/nudix family protein	1.52026	0.000483
Polysaccharide deacetylase	1.51744	0
Triosephosphate isomerase	1.51717	0.000268
Outer membrane protein, OMP85 family	1.51618	1e-06
Adenylosuccinate lyase	1.5037	0.00104
Alanine dehydrogenase	1.50123	3e-05
UniRef90_A0A1A9RU33	1.50106	0.039265
tRNA (guanine-N(7)-)-methyltransferase	1.49581	3.8e-05
30S ribosomal protein S7	1.49007	5.1e-05
Tryptophan--tRNA ligase	1.4852	2.4e-05
UDP-N-acetylmuramoylalanine--D-glutamate ligase	1.48481	3e-06
D-alanine--D-alanine ligase	1.47085	3e-06
DNA polymerase I	1.46848	0.000278
UniRef90_V8C2K0	1.45856	0.00597
Lysine--tRNA ligase	1.45283	4.3e-05
Phosphoglucosamine mutase	1.45005	2.5e-05
3-hydroxybutyryl-CoA dehydrogenase	1.44905	1e-05
Uridylate kinase	1.44658	3.7e-05
Transcriptional regulator	1.44243	0.000436
Aspartokinase	1.44076	0
ATP-dependent DNA helicase RecG	1.42843	0.000253
30S ribosomal protein S15	1.42518	0.000189
Regulatory protein RecX	1.41841	0.013284
10 kDa chaperonin	1.41666	0.000235
Phenylalanine--tRNA ligase beta subunit	1.41619	3.8e-05
Glycosyltransferase	1.41323	1.1e-05
Dipeptidase	1.40892	0.004132
Aspartate-semialdehyde dehydrogenase	1.40675	6.5e-05
UniRef90_Q73Q32	1.40625	0.012693
Translation initiation factor IF-3	1.40274	0.001559
Ribosomal RNA small subunit methyltransferase E	1.38118	0.000458
Cell division protein	1.37712	0.000517
Thymidylate synthase	1.37644	1e-06
Peptide chain release factor 1	1.37201	0.000204
Glycosyltransferase, group 1 family protein	1.36188	6.5e-05
tRNA-2-methylthio-N(6)-dimethylallyladenosine synthase	1.3614	1.2e-05
Probable dual-specificity RNA methyltransferase RlmN	1.35475	0.000849
Riboflavin biosynthesis protein RibD	1.34655	2e-06
Chorismate synthase	1.3427	0.000151
Ribosomal RNA small subunit methyltransferase G	1.33283	0.000175
GTPase HflX	1.31144	0.000191
Transcription-repair-coupling factor	1.298	0.001869
Ribonuclease Z	1.29522	0.002118
Ribosome-binding factor A	1.29441	0.00026
Queuine tRNA-ribosyltransferase	1.28508	0.004217
Oxidoreductase, NAD-binding domain protein	1.28298	0.003076
Penicillin-binding protein	1.27879	0.000463
Glyceraldehyde-3-phosphate dehydrogenase	1.2754	0.000673
Glycerate kinase	1.24236	0.038471
Recombination protein RecR	1.23672	4.1e-05
tRNA-specific adenosine deaminase	1.23429	0.006335
Thiazole synthase	1.23122	0.007966
GTPase Era	1.22931	0.001194
Thiamine biosynthesis protein ThiS	1.22334	0.049088
Thiamine-phosphate synthase	1.2219	0.022117
tRNA-dihydrouridine synthase	1.21893	0.006813
5-formyltetrahydrofolate cyclo-ligase	1.20858	0.015686
50S ribosomal protein L19	1.2076	0.0058
DNA mismatch repair protein MutL	1.18815	0.000265
GTPase Der	1.18596	0.000348
UniRef90_E7RSN2	1.18582	0.022745
Glucose-1-phosphate thymidylyltransferase	1.17671	0.006461
UvrABC system protein B	1.17221	0.000639
Transcriptional regulator, AraC family	1.17146	0.000888
CAAX amino terminal protease family protein	1.1664	0.00031
30S ribosomal protein S16	1.16373	0.015796
ATP-dependent Clp protease ATP-binding subunit ClpX	1.15348	6.3e-05
Phosphatidate cytidylyltransferase	1.15332	0.000765
Peptidylprolyl isomerase	1.15243	0.001319
Phosphoribosylglycinamide formyltransferase	1.14952	0.01544
UDP-N-acetylmuramate--L-alanine ligase	1.12975	0.004741
UniRef90_V8BTX5	1.12796	0.003717
Rod shape-determining protein MreD	1.12271	0.007021
2,3-bisphosphoglycerate-dependent phosphoglycerate mutase	1.11888	0.009877
Glycogen synthase	1.10981	0.006981
Endonuclease MutS2	1.10957	0.003365
S-adenosylmethionine synthase	1.10854	0
Transcription termination/antitermination protein NusA	1.10648	0.017356
Ribonuclease Y	1.08483	6.1e-05
Efflux transporter, RND family, MFP subunit	1.08219	0.01115
3-dehydroquinate dehydratase	1.05854	0.006955
Lipoprotein signal peptidase	1.04967	0.004641
50S ribosomal protein L28	1.04246	0.020689
Exodeoxyribonuclease III	1.02368	0.000429
UvrABC system protein C	1.01985	0.000521
30S ribosomal protein S6	1.01633	0.005616
DNA ligase	1.01123	0.001207
Ribulose-phosphate 3-epimerase	1.01102	0.010454
Small ribosomal subunit biogenesis GTPase RsgA	1.00019	0.002894
Isoprenyl transferase	0.988831	0.004943
Phosphopantetheine adenylyltransferase	0.986358	0.018423
Leucine--tRNA ligase	0.983401	0.011743
Guanylate kinase	0.97869	0.005388
Asparagine synthase	0.961704	4.3e-05
Phospho-N-acetylmuramoyl-pentapeptide-transferase	0.953872	0.006856
DNA replication and repair protein RecF	0.950834	0.00088
tRNA-specific 2-thiouridylase MnmA	0.949227	1e-06
Putative (R)-2-hydroxyisocaproate dehydrogenase	0.921379	0.005182
HIPA protein	0.920384	0.003975
5&apos -methylthioadenosine/S-adenosylhomocysteine nucleosidase	0.913121	0.013194
Arylsulfatase	0.908979	0.001562
ATP-dependent Clp protease proteolytic subunit	0.901556	0.009159
Exodeoxyribonuclease 7 large subunit	0.892485	0.011703
DNA repair protein RecN	0.888234	0.000626
Chaperone protein ClpB	0.887771	0.038135
30S ribosomal protein S12	0.887303	0.013324
Membrane protein insertase YidC	0.883188	0.028065
Elongation factor 4	0.87599	0.031069
dTDP-glucose 4,6-dehydratase	0.870286	0.022117
Helicase	0.850291	0.01634
UniRef90_F7L2D4	0.815591	0.039115
Ribosomal RNA small subunit methyltransferase H	0.807224	0.024154
Phosphoglycerate kinase	0.804365	0.039681
GMP synthase [glutamine-hydrolyzing]	0.79993	0.002024
PhoH family protein	0.796826	0.038742
D-alanyl-D-alanine dipeptidase	0.769793	0.017778
TRAP transporter, DctM subunit	0.769125	0.045376
Arginine--tRNA ligase	0.765191	0.038945
ABC transporter ATP-binding protein	0.759669	0.036493
50S ribosomal protein L27	0.727829	0.038328
4-hydroxy-3-methylbut-2-enyl diphosphate reductase	0.723421	0.001261
Ribosomal protein L11 methyltransferase	0.713813	0.008052
Nicotinate phosphoribosyltransferase	0.712149	0.040198
Dephospho-CoA kinase	0.686581	0.012325
Redox-sensing transcriptional repressor Rex	0.677485	0.007817
Dihydroorotase	0.671887	0.027134
YihY family protein	0.667145	0.007841
Undecaprenyl-diphosphatase	0.648733	0.049882
NAD kinase	0.638417	0.046218
Anaerobic ribonucleoside-triphosphate reductase-activating protein	0.597673	0.03632
Hydroxylamine reductase	0.584315	0.045059
ATP-dependent zinc metalloprotease FtsH	0.554776	0.045402
Hemerythrin HHE cation binding domain protein	0.546283	0.039988
tRNA modification GTPase MnmE	0.381101	0.046282
Glycerol kinase	-0.399775	0.001772
CDP-diacylglycerol--glycerol-3-phosphate 3-phosphatidyltransferase	-0.433567	0.010263
3-hydroxyacyl-[acyl-carrier-protein] dehydratase FabZ	-0.453557	0.012383
Galactose-1-phosphate uridylyltransferase	-0.471795	0.02454
Putative tRNA (cytidine(34)-2&apos -O)-methyltransferase	-0.533677	0.013894
Bifunctional protein GlmU	-0.541911	0.000697
tRNA pseudouridine synthase A	-0.551603	0.049044
ABC transporter, substrate-binding protein, family 5	-0.574634	0.011259
UniRef90_T1ZDQ1	-0.596284	0.017721
(R)-2-hydroxyglutaryl-CoA dehydratase activator	-0.610186	0.030682
V-type ATP synthase subunit D	-0.610465	0.003915
LexA repressor	-0.628563	0.012754
UniRef90_V1CIB6	-0.629544	0.015238
Glutamine--fructose-6-phosphate aminotransferase [isomerizing]	-0.637132	0.042082
Serine--tRNA ligase	-0.637368	0
ABC transporter permease protein	-0.649379	0.000442
Phosphoglucomutase	-0.650392	0.003333
Rrf2 family transcriptional regulator	-0.660363	0.008716
Transcriptional regulator, TetR family	-0.660721	0.009624
Putative glycosyl transferase	-0.660869	0.038066
UniRef90_V1CEY2	-0.677316	0.032688
DNA-binding helix-turn-helix protein	-0.678853	1.9e-05
V-type ATP synthase subunit F	-0.687971	0.001523
UniRef90_V1CEK5	-0.692531	0.029417
UniRef90_V1CP42	-0.702571	0.044133
UniRef90_V1CNR7	-0.712414	0.040328
Transcriptional regulator, GntR family	-0.72777	0.017741
Cytosine-specific methyltransferase	-0.72951	0.016342
ABC transporter, permease protein	-0.74633	8e-06
Glycine--tRNA ligase beta subunit	-0.746947	1.3e-05
UniRef90_A0A380JLF4	-0.748093	0.015108
Elongation factor P	-0.751068	0.007233
Glycerol-3-phosphate dehydrogenase [NAD(P)+]	-0.759232	0.021756
tRNA dimethylallyltransferase	-0.760531	0.000218
Methylenetetrahydrofolate--tRNA-(uracil-5-)-methyltransferase TrmFO	-0.76367	0.00901
ArsR family transcriptional regulator	-0.77077	0.002723
Isochorismatase family protein	-0.775126	0
ATPase/histidine kinase/DNA gyrase B/HSP90 domain protein	-0.776166	0.002777
Holliday junction ATP-dependent DNA helicase RuvB	-0.77722	0.001071
UniRef90_G6A352	-0.787661	0.004602
Serine acetyltransferase (SAT)	-0.790903	0.018011
LysR family transcriptional regulator	-0.797057	0
Methyltransferase domain protein	-0.807721	0.01602
UniRef90_V1CF42	-0.811302	0.006186
Ser/Thr phosphatase family protein	-0.814582	0.008763
UniRef90_V1CHP3	-0.814582	0.002369
YqeY-like protein	-0.815227	0.037078
Metallo-beta-lactamase domain protein	-0.816405	0.011324
tRNA pseudouridine synthase B	-0.818041	0.007955
D-alanyl carrier protein	-0.825974	0.018011
UPF0237 protein NCTC11325_01556	-0.831004	7e-05
Thymidylate kinase	-0.8369	0.002283
SNARE-like domain protein	-0.838873	0.01962
UTP--glucose-1-phosphate uridylyltransferase	-0.840598	0.001323
DNA polymerase IV	-0.853955	0.005751
Cadmium-exporting ATPase	-0.855193	0.020961
Energy-coupling factor transporter transmembrane protein EcfT	-0.861536	0.014653
ATP synthase subunit delta	-0.866384	0.040535
Primosomal protein N&apos	-0.867445	2.7e-05
HTH domain protein	-0.877181	0.003945
L-lactate dehydrogenase	-0.881203	0
ROK family protein	-0.882834	0
Predicted SAM-dependent methyltransferases	-0.88912	0.035711
R3H domain protein	-0.891551	0.010065
Putative rRNA methylase	-0.899734	0.019245
Outer membrane protein P1	-0.903529	0.006028
Transcriptional regulator, Spx/MgsR family	-0.904635	0.015295
Chromate transport protein	-0.909262	0.020689
UniRef90_V1CLY3	-0.911846	0.006735
UniRef90_M2Q2Q8	-0.916934	0.010696
Ribonuclease J	-0.919434	0.005119
FeS assembly protein SufB	-0.920567	0.010347
Acetyl-coenzyme A carboxylase carboxyl transferase subunit beta	-0.925002	0.003107
MATE family efflux transporter	-0.925772	0.000796
Glutamyl-tRNA(Gln) amidotransferase subunit A	-0.933585	0.00938
CDP-alcohol phosphatidyltransferase	-0.933821	0.019783
UniRef90_G6A6Q1	-0.93664	0.013593
Phosphatidylglycerol lysyltransferase	-0.938612	0.0422
UniRef90_E4LC50	-0.939523	0.014214
Zinc-binding lipoprotein AdcA	-0.939567	0.019524
UniRef90_V1CE89	-0.940582	0.005124
Segregation and condensation protein B	-0.944111	0.003859
Hydroxymethylglutaryl-CoA synthase	-0.946422	0.049478
Aspartyl/glutamyl-tRNA(Asn/Gln) amidotransferase subunit B	-0.951948	0.002306
UniRef90_D6GTE3	-0.954763	0.044527
Acetyl-coenzyme A carboxylase carboxyl transferase subunit alpha	-0.96186	0.017991
Energy-coupling factor transporter ATP-binding protein EcfA	-0.966713	0.0422
Membrane protein insertase, YidC/Oxa1 family	-0.966733	1.7e-05
ATP synthase subunit beta	-0.968589	0.040419
Adenine-specific methyltransferase	-0.969394	0.0007
IS30-like transposase	-0.976809	0.012455
UniRef90_V1CQM2	-0.978125	0.046244
ATP-dependent Clp protease ATP-binding subunit ClpC	-0.980498	0.025243
ATP synthase gamma chain	-0.982023	0.035156
UniRef90_E9DM96	-0.982521	0.038742
Bifunctional ligase/repressor BirA	-0.984163	0.01615
UniRef90_V1DCG5	-0.989647	0.009877
Aldehyde-alcohol dehydrogenase	-0.997728	0.027195
YbaK/proline--tRNA ligase associated domain protein	-0.999278	1e-06
Asparaginase	-0.999817	3e-06
Preprotein translocase, SecG subunit	-1.00146	0.004303
Propeptide PepSY amd peptidase M4	-1.0019	0.003349
UniRef90_V1DA60	-1.0096	0.012227
B3/4 domain protein	-1.01374	0.003767
UniRef90_V1D8N6	-1.01618	0.013862
Putative stage V sporulation protein B	-1.02008	0.048665
Ribosomal RNA large subunit methyltransferase J	-1.02386	0.003704
1,4-alpha-glucan branching enzyme GlgB	-1.02846	3.7e-05
3-hydroxy-3-methylglutaryl coenzyme A reductase	-1.03212	0.004418
UniRef90_V1CHX1	-1.03217	0.001016
Ascorbate-specific phosphotransferase enzyme IIB component	-1.03512	0.025456
UniRef90_D6GR17	-1.03646	0.015545
Rhamnosyltransferase	-1.0386	0.005753
Riboflavin transporter	-1.04176	0.028315
Na+/H+ antiporter NhaC	-1.04203	0.00076
ATP synthase subunit a	-1.04517	0.005566
Probable queuosine precursor transporter	-1.05018	0.00179
UniRef90_V1CGV7	-1.05035	0.021813
Lactose phosphotransferase system repressor	-1.05126	0.002738
Putative acetyl-CoA carboxylase, biotin carboxylase subunit	-1.05458	0.014214
UniRef90_A0A0P0N8Q7	-1.05511	0.009131
Hydroxymethylpyrimidine/phosphomethylpyrimidine kinase	-1.05542	0.036168
UniRef90_V1CB97	-1.06172	0.004118
LysR substrate binding domain protein	-1.06397	0.035741
Inosine-5&apos -monophosphate dehydrogenase	-1.0676	1.1e-05
Superoxide reductase	-1.07386	0.043908
PTS system mannose-specific transporter subunit IID	-1.07642	0.046674
UPF0109 protein HMPREF0389_00814	-1.07691	0.013859
UniRef90_V1D8A5	-1.07758	0.00317
Nucleotidyltransferase	-1.07828	0.005608
FeS cluster assembly scaffold protein NifU	-1.07864	0.045059
UniRef90_V1CII4	-1.07895	0.013667
Phosphatidylserine decarboxylase	-1.08335	0.001636
Phosphate acyltransferase	-1.08374	0
Endopeptidase	-1.08436	0.008785
Dihydroxyacetone kinase	-1.08729	0
UniRef90_F9P4H4	-1.0875	0.000767
HD domain protein	-1.09107	0.005973
FemAB family protein	-1.09133	0.016578
Toxin RelE	-1.0915	0.000146
Glycine--tRNA ligase alpha subunit	-1.09305	1e-06
Copper chaperone	-1.09497	0.000524
Contig000022, whole genome shotgun sequence	-1.09572	0.000119
UniRef90_A0A0M1VTP1	-1.09587	0.00477
Glutamate 5-kinase	-1.09682	0.028102
Beta-glucosidase	-1.1012	0.016316
Glutathione biosynthesis bifunctional protein GshAB	-1.10255	0.009173
UniRef90_V1DB98	-1.10713	0.027863
Cobyric acid synthase	-1.10892	0.000783
UniRef90_V1D5G1	-1.11005	0.049355
Phosphorylase family protein	-1.11022	0.014211
Undecaprenyl-phosphate galactosephosphotransferase	-1.11029	4e-06
DNA-directed RNA polymerase subunit omega	-1.11072	4e-06
Phosphopantothenoylcysteine synthetase	-1.11245	0.036969
Purine nucleoside phosphorylase DeoD-type	-1.11363	0.002351
Sulfate permease family protein	-1.11413	0.048734
16S rRNA (Guanine(966)-N(2))-methyltransferase RsmD	-1.11818	0.047319
NH(3)-dependent NAD(+) synthetase	-1.1219	0.000308
Alpha/beta hydrolase	-1.1223	9e-06
Ferrous iron transport protein A	-1.12426	0.004264
ATP synthase epsilon chain	-1.12511	0.000856
UniRef90_V1CHX8	-1.12624	0.001159
Xaa-Pro dipeptidyl-peptidase	-1.12792	0.006886
UniRef90_V1CNA5	-1.13177	0.006856
ATP synthase subunit c	-1.1363	0.000894
Cell shape-determining protein MreC	-1.13701	0.000157
DNA sulfur modification protein DndB	-1.13808	0.005554
Bifunctional protein PyrR	-1.13872	0.00079
UniRef90_V1CIL9	-1.14203	0.003784
Cof-like hydrolase	-1.148	0.000151
UniRef90_UPI000E3D674F	-1.14922	0.003494
UniRef90_E6IZW0	-1.15019	0.009677
4-methyl-5(Beta-hydroxyethyl)-thiazole monophosphate synthesis protein	-1.15075	0.002509
UniRef90_V1CM90	-1.15098	0.045184
UniRef90_A0A0E2IR29	-1.15215	0.009911
Carbamoyl-phosphate synthase large chain	-1.15281	0.000254
Transcriptional regulator, PadR-like protein family	-1.1556	0.001113
Spermidine/putrescine import ATP-binding protein PotA	-1.15616	0
UniRef90_V1CQB0	-1.15621	0.030437
Pseudouridine synthase, RluA family	-1.15813	0.025543
Aldo/keto reductase	-1.15977	0.012063
Branched-chain-amino-acid aminotransferase	-1.1598	0.016502
Peptidase, U32 family	-1.1631	6.9e-05
23S rRNA methyltransferase	-1.16322	0.000151
Pseudouridine synthase	-1.1658	0
Ferric uptake regulation protein	-1.16722	0.013337
Ribosomal protein	-1.16844	0.011506
ATP synthase subunit alpha	-1.16938	0.002553
Biotin transporter	-1.17006	0.00016
Pilin isopeptide linkage domain protein (Fragment)	-1.17277	0.015377
Cell division protein SepF	-1.17588	0
Cytidine deaminase	-1.17812	7e-05
Superoxide dismutase	-1.17918	5.9e-05
ATP-dependent DNA helicase	-1.17944	0.01183
UniRef90_E6J0N3	-1.18034	0.001319
Phosphoglucomutase/phosphomannomutase, alpha/beta/alpha domain I	-1.18235	0.010094
LemA family protein	-1.18258	0.000692
ECF-type riboflavin transporter, S component	-1.18327	0.010866
UniRef90_C4FN02	-1.18328	0.00115
Zinc transport system ATP-binding protein AdcC	-1.18409	0.002394
Nucleoside diphosphate kinase	-1.18729	0.001629
DNA polymerase III PolC-type	-1.18748	0
Universal stress protein	-1.19282	0.000282
UniRef90_A0A0E9EB44	-1.19649	0.032912
UniRef90_D6GSG3	-1.19664	0.003115
UniRef90_V1CJG9	-1.19934	0.005022
S1 RNA binding domain protein	-1.19949	0.000409
PF08020 family protein	-1.20197	0.034717
Phosphoenolpyruvate carboxylase	-1.20201	0.000617
UniRef90_V1DCJ4	-1.20545	0.000329
Glyoxalase family protein	-1.20635	0
UniRef90_D1BL28	-1.20692	0.000886
UniRef90_V1CIQ5	-1.20858	0.038327
Lysozyme	-1.21063	0.004945
UniRef90_A0A0F2CY20	-1.21228	0.011846
Heptaprenyl diphosphate synthase component I	-1.21331	0.015737
Efflux ABC transporter, permease protein	-1.21378	0
Mannose-6-phosphate isomerase, class I	-1.2155	0.005633
UniRef90_A0A0E2IS44	-1.22234	0.03391
Sakacin A production response regulator	-1.22266	0.015866
UPF0122 protein HMPREF9089_01198	-1.22366	0.046382
VanW domain protein	-1.22474	0.029309
UniRef90_D6GSP8	-1.22557	0.045948
Tetracycline resistance protein TetM from transposon TnFO1	-1.22568	0.043276
Pyrroline-5-carboxylate reductase	-1.22662	0.002203
UniRef90_G6A358	-1.22758	0.005425
VanZ-like protein	-1.22837	0.007506
ABC transporter, substrate-binding protein, family 3	-1.22926	0.004226
DNA polymerase III, delta subunit	-1.23114	2e-06
MazG family protein	-1.23202	0.02904
UniRef90_V1CJ59	-1.23232	0.014719
Transporter, small conductance mechanosensitive ion channel MscS family protein	-1.23334	3.8e-05
Restriction endonuclease domain protein	-1.23506	0.006758
UniRef90_G6A532	-1.23668	0.002832
UniRef90_A0A0E2ITK0	-1.2382	0.00012
UniRef90_U2XFT9	-1.23904	0.000765
Transglycosylase associated protein	-1.24196	0.005543
UniRef90_A0A380JL48	-1.24456	0.005278
UniRef90_V1CQD7	-1.24754	0.026193
Glucose-6-phosphate 1-dehydrogenase	-1.25022	0.000557
Isopentenyl-diphosphate delta-isomerase	-1.25067	0.00023
L-lactate oxidase	-1.25164	0.02719
UniRef90_A0A134C6U3	-1.25172	0.000595
YlmF protein	-1.25516	0.030527
Aspartyl/glutamyl-tRNA(Asn/Gln) amidotransferase subunit C	-1.25528	0.000178
Glutamyl aminopeptidase	-1.25552	0.002019
ATP-dependent RecD-like DNA helicase	-1.25577	0.001464
Sugar ABC superfamily ATP binding cassette transporter, ABC protein	-1.25594	0.009303
UniRef90_U2Y1S9	-1.25653	0.001756
N-acetylneuraminate lyase	-1.25668	9.5e-05
Formamidopyrimidine-DNA glycosylase	-1.25787	0.002352
6-phospho-beta-glucosidase	-1.26016	0.001299
UniRef90_T0T8K2	-1.26387	0.016525
Glycosyl transferase family protein	-1.26846	0.000109
UniRef90_D6GQU1	-1.26857	0.032248
Phosphoenolpyruvate-protein phosphotransferase	-1.26882	0.000419
GTP diphosphokinase	-1.26894	0.008977
Chloride transporter, ClC family	-1.27208	0.000543
UniRef90_D6GSR6	-1.27407	0.038609
Fructose-bisphosphate aldolase	-1.2744	0.001068
UniRef90_V1CBA1	-1.27536	0.023017
ABC transporter, ATP-binding protein SagG family protein	-1.27605	0.001155
UPF0340 protein HMPREF1042_1850	-1.27704	0.038224
UniRef90_I0SJ88	-1.28019	0.022104
Transcriptional regulator CtsR	-1.28086	0.001569
[truncated: 1,078 more rows]

## Sheet: 50% serum over 0% serum
Gene Family	log2FC	FDR
Ribonucleoside-triphosphate reductase	7.823	0
UniRef90_Q7MWB3	7.61971	0
UniRef90_Q7MWS0	7.44412	0
UniRef90_Q7MUL2	7.30223	0
UniRef90_A0A0A2E408	7.22232	0
UniRef90_A0A0A2F627	7.03745	0
Topoisomerase IA	6.79302	0
UniRef90_UPI000C198206	6.78285	0
UniRef90_Q7MWK1	6.75784	0
Conjugative transposon TraN protein	6.67155	1e-06
UniRef90_Q7MVA0	6.54077	1e-06
UniRef90_W1R943	6.48732	2e-06
UniRef90_Q7MV83	6.47851	0
Bacterial mobilization protein MobC	6.41306	2e-06
UniRef90_A0A1R4DYC9	6.39217	2e-06
UniRef90_Q7MWU3	6.3749	1e-06
UniRef90_Q7MUM0	6.36716	5e-06
UniRef90_Q7MT77	6.23171	3e-06
Conjugative transposon protein TraG	6.18745	4e-06
UniRef90_Q7MW19	6.17078	1e-06
UniRef90_U2JXT2	6.16541	0
XynC protein	6.16487	0
UniRef90_A0A0E2M2S7	6.15096	0
UniRef90_Q7MWK2	6.11585	0
UniRef90_Q7MT68	6.09775	6e-06
UniRef90_Q7MX61	6.07713	8e-06
UniRef90_Q7MU79	6.04838	0
UniRef90_Q7MW88	6.02577	1.6e-05
UniRef90_Q7MWU4	6.001	1.8e-05
UniRef90_Q7MVN1	5.98418	2.7e-05
UniRef90_A0A099X1Y9	5.97689	0
UniRef90_Q7MV82	5.96258	0
UniRef90_A0A0A2EYX5	5.89171	2.7e-05
UniRef90_B2RGR9	5.89097	0
UniRef90_Q7MUN1	5.85967	1.6e-05
UniRef90_Q7MVK1	5.84946	0
UniRef90_Q7MTS2	5.83823	1e-05
UniRef90_Q7MWA9	5.82223	1.7e-05
UniRef90_Q7MVQ9	5.78137	0
UniRef90_Q7MTD6	5.74946	0
UniRef90_B2RJD5	5.74717	6.7e-05
UniRef90_Q7MW18	5.74212	0
UniRef90_A0A0A2F437	5.73214	7e-06
UniRef90_Q7MVN0	5.72279	4.1e-05
UniRef90_Q7MWF5	5.7174	3e-05
UniRef90_A0A099WUA2	5.70404	0
PF13101 family protein	5.69476	0
Mobilizable transposon, excision protein, putative	5.69057	0
Thiamine biosynthesis protein ThiH	5.681	1.6e-05
UniRef90_Q7MWF6	5.67873	2.4e-05
UniRef90_A0A254N0T1	5.6751	2.4e-05
UniRef90_Q7MU89	5.6675	8e-06
Probable primosomal protein N&apos	5.66495	0
UniRef90_A0A134DNT9	5.63994	0
tRNA threonylcarbamoyladenosine biosynthesis protein TsaE	5.60312	0
Conjugative transposon protein TraI	5.59491	4.1e-05
UniRef90_T2NDW1	5.59366	5.4e-05
DNA-directed RNA polymerase sigma-70 factor	5.57911	0
Iron compound ABC transporter, permease protein	5.57181	0
RNA polymerase sigma54 factor	5.55257	0
UniRef90_B2RMK1	5.54361	0
UniRef90_Q7MWB9	5.5354	6.4e-05
Conjugative transposon protein TraF	5.52817	4e-05
UniRef90_B2RI83	5.52635	6.7e-05
HAD-superfamily hydrolase, subfamily IA, variant 1 family protein	5.52518	7.4e-05
UniRef90_Q7MVF3	5.49296	3.7e-05
UniRef90_Q7MW11	5.46424	0
DUF1661 domain-containing protein	5.44734	0.000176
UniRef90_Q7MW20	5.44099	1e-06
UniRef90_Q7MU88	5.43986	0
UniRef90_Q7MXP0	5.43088	0
Conjugative transposon protein TraC	5.41951	9.6e-05
6-carboxytetrahydropterin synthase	5.40006	0
UniRef90_Q7MUL9	5.3734	0.000164
UniRef90_Q7MWQ4	5.37144	5.8e-05
O-succinylbenzoic acid--CoA ligase	5.34884	0
Fused gamma-glutamyl-gamma-aminobutyrate hydrolase/peptidase	5.34776	0
Iron ABC transporter substrate-binding protein	5.33991	0
UniRef90_Q7MVC5	5.33934	0.000178
UniRef90_Q7MVG2	5.33574	0
UniRef90_Q7MXA9	5.32787	5.4e-05
DUF3987 domain-containing protein	5.31524	0.000241
UniRef90_Q7MW13	5.30883	0.000146
Mobilizable transposon, xis protein	5.30008	0.000246
UniRef90_Q7MTY6	5.29864	0
UniRef90_B2RKS9	5.29005	0
UniRef90_B2RJE3	5.27153	0
UniRef90_A0A134DMB9	5.26514	0
UniRef90_Q7MWA0	5.24517	0
Conjugative transposon TraJ protein	5.24484	0.000104
UniRef90_B2RHT0	5.24411	0
UniRef90_Q7MVA9	5.23328	0.000137
UniRef90_A0A0E2LPX1	5.23057	1.9e-05
UniRef90_Q7MUB0	5.22943	0
UniRef90_Q7MVA8	5.22717	0.000136
Iron ABC transporter	5.21964	0
Immunogenic 75 kDa protein PG4	5.20744	0
UniRef90_Q7MUK0	5.19731	0.000138
UniRef90_B2RHZ2	5.16957	0
UniRef90_Q7MX00	5.16101	0.000294
UniRef90_A0A0K2J464	5.15961	0
UniRef90_Q7MVW4	5.15702	0.00033
UniRef90_G5GEI2	5.15657	0
UniRef90_Q7MV09	5.14414	0
Regulatory protein	5.14217	0
UniRef90_Q7MTP3	5.14116	0.000305
tRNA1(Val) (adenine(37)-N6)-methyltransferase	5.13986	0
UniRef90_A0A0A2F6H5	5.11937	0
UniRef90_Q7MV81	5.11705	0
Conjugative transposon protein TraE	5.10826	0.00015
UniRef90_B2RKX3	5.10719	0.000431
Carboxyl-terminal protease-related protein	5.09095	0
UniRef90_F9D1S5	5.08642	0
ATP-dependent Clp protease, ATP-binding subunit ClpC	5.08463	0
UniRef90_Q7MUV4	5.08344	0
Por secretion system response regulatr protein porX	5.07878	0
UniRef90_U2JXD3	5.07782	0
UniRef90_A0A134DNU1	5.07155	0
Conjugative transposon protein TraO	5.06681	2.4e-05
UniRef90_B2RM97	5.06628	0
UniRef90_A0A254MSB4	5.05961	0
UniRef90_B2RKE6	5.04922	0.000475
UniRef90_Q7MWK4	5.02295	0
Neutral zinc metallopeptidase	5.02117	0
UniRef90_Q7MU86	5.0158	0
Adhesion protein, putative	5.0111	0
Fe(2+) transport protein A/Fe(2+) transporter FeoB fusion protein	5.00624	0
UniRef90_Q7MW58	4.9948	0
UniRef90_B2RHS3	4.99319	0
UniRef90_Q7MW25	4.9915	0.000696
Fructose-2,6-bisphosphatase	4.98058	0
UniRef90_Q7MUV3	4.97682	2e-06
UniRef90_Q7MVV2	4.97305	0
Cysteine desulfurase family protein	4.96925	0
UniRef90_Q7MWV7	4.962	0
Type II DNA modification methyltransferase, putative	4.95706	0
UniRef90_A0A0K2J350	4.95217	0
UniRef90_Q7MWW3	4.94966	0
UniRef90_Q7MVR2	4.94829	0
Sodium-independent anion transporter	4.94745	0
UniRef90_B2RJY3	4.94616	0
UDP-galactose-4-epimerase	4.94424	0
UniRef90_UPI000BE70115	4.92396	0.000257
UniRef90_Q7MV49	4.91715	2e-06
CobQ/CobB/MinD/ParA nucleotide binding domain-containing protein	4.91111	0.0004
UniRef90_B2RIH4	4.90901	0
Polysaccharide transport protein, putative	4.90795	0
UniRef90_Q7MXI8	4.90034	0.000798
Iron compound ABC transporter, ATP-binding protein	4.90022	0
UniRef90_Q7MUT4	4.89266	3.5e-05
UniRef90_Q7MX08	4.86983	0
Class I SAM-dependent rRNA methyltransferase	4.86889	0
UniRef90_B2RL98	4.86451	0.000915
Nucleoside permease	4.8637	0
Alpha-1 2-mannosidase	4.8599	0
UniRef90_A0A0A2FBB3	4.85736	0
DUF2149 domain-containing protein	4.8525	7e-06
UniRef90_U2L3Q5	4.85047	0
Conjugative transposon TraM protein	4.84809	5e-05
UniRef90_G5GDI9	4.83901	7e-05
Alkaline protease	4.83729	0
UDP-2,3-diacylglucosamine hydrolase	4.83699	0
UniRef90_B2RJX1	4.82287	0
UniRef90_Q7MUN7	4.82035	0
Toxin HipA	4.8166	0
UniRef90_Q7MXF9	4.81381	0
ISPg6, transposase	4.80975	0
UniRef90_Q7MX04	4.80183	0
UniRef90_B2RM34	4.79999	0
Hexapeptide transferase family protein	4.79892	0
UniRef90_Q7MVZ0	4.79855	0.000372
UniRef90_Q7MTD8	4.78961	0
L-Ala-D/L-Glu epimerase	4.78519	0
UniRef90_B2RIZ6	4.78478	0.000152
UniRef90_A0A099WVP6	4.78391	0
Mannose-1-phosphate guanylyltransferase	4.7779	0
Adenosylcobinamide amidohydrolase	4.77689	0
7-carboxy-7-deazaguanine synthase	4.76982	0
Zn-dependent oligopeptidase	4.76639	0
UniRef90_F3A0X1	4.76388	0.001576
UniRef90_Q7MW01	4.7551	0
UniRef90_A0A1R4AH49	4.74532	0
OlpA protein	4.73511	0
Beta-mannosidase, putative	4.73325	0
Pyridoxine/pyridoxamine 5&apos -phosphate oxidase	4.73054	0
UniRef90_A0A0A2FCU4	4.72051	0
UniRef90_A0A0A2F856	4.7158	0
Heme-binding protein FetB	4.71396	0
F420-dependent NADP oxidoreductase	4.70601	0
UniRef90_Q7MU05	4.70117	0
UniRef90_Q9ZHF8	4.69993	0
Trk system potassium transport protein TrkA	4.69063	0
Conjugative transposon protein TraK	4.68886	0.000617
3&apos -5&apos exonuclease	4.68679	0
LytB	4.68163	0.000586
UniRef90_A0A134DRX1	4.67892	0
UniRef90_Q7MUM1	4.67403	0
UniRef90_Q7MVG6	4.66122	0
Glycosyl hydrolase	4.65741	0
Outer membrane receptor protein	4.65328	0
Beta-hexosaminidase	4.64946	0
UniRef90_Q7MW10	4.64422	0
Xaa-Pro aminopeptidase	4.64337	0
UniRef90_A0A0A2DUC5	4.64106	0
Ubiquinone biosynthesis methyltransferase UbiE	4.64003	0
UniRef90_Q7MXT0	4.6383	0.001464
IS982 family transposase IS195	4.63723	0
NAD-binding protein	4.63129	0
UniRef90_A0A0A2FAJ5	4.62737	0
2-phosphosulfolactate phosphatase	4.62649	0
Cysteine peptidase, putative	4.62391	0
UniRef90_A0A1R4ACP1	4.62103	0
UniRef90_A0A134DP75	4.61441	0
UniRef90_B2RKG3	4.60595	0
Helicase, SNF2/RAD54 family	4.60372	0
Dolichyl-phosphate beta-D-mannosyltransferase	4.6005	0
DUF1232 domain-containing protein	4.59376	0
UniRef90_Q7MVF4	4.59362	0
Efflux RND transporter periplasmic adaptor subunit	4.59135	0
TonB-dependent receptor HmuR	4.58739	2e-06
UniRef90_Q7MXL1	4.57743	0
Type II restriction endonuclease, putative	4.57372	0
UniRef90_Q7MUN6	4.57019	0
UniRef90_Q7MTT0	4.5698	0
Immunoreactive 36 kDa antigen PG14	4.5674	0
UniRef90_Q7MV01	4.56639	0
DUF59 domain-containing protein	4.56266	0
UniRef90_A0A0E2LRB6	4.55896	1e-06
UniRef90_A0A0A2FD35	4.55874	0
UniRef90_Q7MUZ5	4.55826	0
UPF0758 protein PG_0894	4.55322	0
UniRef90_U2JZ04	4.54848	0
Uncharacterized Fe-S protein	4.5484	0
UniRef90_A0A0A2F6K2	4.54615	0
Redox-sensitive transcriptional activator OxyR	4.53871	0
BatA protein	4.53693	0
UniRef90_Q7MUF3	4.52759	0
Alpha-1,2-mannosidase family protein	4.5265	0
Precorrin-2 methylase	4.51876	0
Uncharacterized RNA methyltransferase PG_1095	4.51522	0
1,4-alpha-glucan branching enzyme	4.51241	0
UniRef90_Q7MVV3	4.51146	0
Ferredoxin-NADP reductase	4.51081	0
UniRef90_Q7MX06	4.51054	0
UniRef90_B2RLV2	4.50919	0
Site-specific recombinase, resolvase family	4.50544	9e-06
DNA processing protein DprA	4.50328	0
Transcriptional regulator, y4mF family	4.50137	0
Heat-shock protein Hsp15	4.50017	0
Mannosyltransferase	4.49756	0
tRNA threonylcarbamoyladenosine dehydratase	4.4939	0
UniRef90_Q7MU44	4.48953	7e-06
Cobalt transporter	4.48346	0
Glycosyl transferase family 2	4.48176	0
UniRef90_A0A0A2EH82	4.48102	0
UniRef90_Q7MVR5	4.47851	0
7-keto-8-aminopelargonate synthetase-like enzyme	4.47804	0
UniRef90_A0A2D2N653	4.47749	0.001894
UniRef90_Q7MV68	4.47235	0.001248
Fe(2+) transporter FeoB homolog	4.47226	0
Holliday junction DNA helicase RuvB	4.4683	0
Glycerol-3-phosphate dehydrogenase	4.46652	0
UniRef90_Q7MUB4	4.46272	0
UniRef90_B2RLL6	4.45898	0
Phosphotyrosine protein phosphatase	4.45695	0
UniRef90_Q7MW56	4.4491	0
Probable transaldolase	4.44702	0
BatD protein	4.44543	0
Partial transposase in ISPg1	4.44428	0
UniRef90_B2RJ20	4.43845	0.00243
UniRef90_Q7MVN3	4.42735	0
UniRef90_Q7MW37	4.42271	0
Hydrolase Nlp/P60	4.4175	0
UniRef90_A0A0A2E175	4.41374	0
Peptidase M24	4.40958	0
Lipopolysaccharide kinase	4.40894	0
UniRef90_B2RGQ3	4.40816	0
Signal peptide peptidase SppA	4.40663	0
UniRef90_Q7MWP9	4.40187	0
UniRef90_Q7MX69	4.40087	0
Indolepyruvate oxidoreductase	4.39491	0
UniRef90_B2RML2	4.39488	0
Band 7/Mec-2 family protein	4.39347	0
UniRef90_B2RJ35	4.3868	0
UniRef90_Q7MT42	4.38636	0
UniRef90_Q7MXA7	4.38626	0
Type IIS restriction endonuclease, putative	4.38615	0
BatB protein	4.38392	0
Colicin V production CvpA	4.38336	0
DUF58 domain-containing protein	4.38085	0
UniRef90_Q7MUJ4	4.37878	0
NAD-specific glutamate dehydrogenase	4.36419	0
UniRef90_Q7MT01	4.36397	0
L-cysteine desulfhydrase	4.36388	0
CapA protein, putative	4.36329	0
Alpha-L-fucosidase	4.35884	0
UniRef90_U2K708	4.35741	3e-06
UniRef90_Q7MUW4	4.35001	3e-06
Erythronate-4-phosphate dehydrogenase	4.34975	0
Penicillin-binding protein 1A, putative	4.34943	0
UniRef90_Q7MUM4	4.34796	1e-06
Translation elongation factor G, putative	4.34461	0
Phosphoribosylformylglycinamidine cyclo-ligase, putative	4.34101	0
Virulence modulation protein VimE	4.33248	0
Enoyl-CoA hydratase/carnithine racemase	4.33057	0
UniRef90_A0A134DP09	4.3249	0
UniRef90_Q7MWV2	4.32018	0
Damage-inducible protein F	4.31951	0
ISPg5, transposase Orf1	4.31935	0
UniRef90_Q7MWK5	4.31758	0
UniRef90_Q7MXY5	4.31381	0
UniRef90_B2RHL1	4.31202	0.002826
Indolepyruvate oxidoreductase subunit IorA	4.31192	0
UniRef90_Q7MX72	4.31011	0
4-hydroxybutyrate coenzyme A transferase	4.30915	0
UniRef90_B2RJ19	4.30814	0.003972
UniRef90_Q7MT62	4.29787	0
UniRef90_A0A254MTC9	4.29637	0
DUF1599 domain-containing protein	4.29591	0
Transglutaminase-like enzyme, predicted cysteine protease	4.29451	0
UniRef90_W1RAJ3	4.2945	0
Phosphatidylinositol kinase	4.29292	0
Competence protein ComEC	4.28946	0
Transposase in ISPg2	4.28522	0
UniRef90_Q7MWI8	4.28318	0
Guanosine polyphosphate synthetase/pyrophosphohydrolase	4.28245	0
ATPase AAA	4.28235	0
tRNA nucleotidyltransferase	4.27977	0
NAD(P)-dependent oxidoreductase	4.2727	0
UniRef90_A0A0A2F266	4.26949	0
Prolyl tripeptidyl peptidase	4.26924	0
UniRef90_Q7MW02	4.26501	0
NAD dependent protein	4.26362	0.002299
AP endonuclease	4.26353	0
Carbamoyl-phosphate synthase (glutamine-hydrolyzing)	4.26041	0
UniRef90_B2RJE7	4.25788	0
AMP nucleosidase	4.25713	0
WbqC-like protein	4.25482	0
UniRef90_Q7MXL3	4.25366	0
Pyrazinamidase	4.24443	0
2-hydroxyhepta-2,4-diene-1,7-dioate isomerase	4.24097	0
UniRef90_Q7MV88	4.24075	0
DNA-binding protein, histone-like family	4.24006	0
UniRef90_Q7MWW5	4.23999	0
UniRef90_Q7MUD0	4.23827	0
AMP-forming long-chain acyl-CoA synthetase	4.23677	0
Carboxynorspermidine decarboxylase	4.23522	0
UniRef90_Q7MW12	4.2308	0
Nicotinate-nucleotide pyrophosphorylase	4.22668	0
Lipid A 4&apos -phosphatase	4.2244	0
L-aspartate oxidase	4.22045	0
3-deoxy-D-manno-octulosonate 8-phosphate phosphatase	4.21413	0
Antibiotic ABC transporter ATP-binding protein	4.21338	0
UniRef90_Q7MU94	4.21274	0
D-lysine 5,6-aminomutase subunit alpha	4.211	0
UniRef90_Q7MWC8	4.21088	3.3e-05
UniRef90_Q7MT05	4.20895	0
UniRef90_Q7MTI8	4.20799	0
Nickel ABC transporter, permease protein	4.20798	0
L-threonine-O-3-phosphate decarboxylase	4.20682	0
EpsG family protein	4.2061	0
Recombinase RecJ	4.20502	0
UniRef90_Q7MSZ8	4.20462	0
Asp/Glu-specific dipeptidyl-peptidase	4.20448	0
UniRef90_Q7MUJ9	4.20182	0.004059
UniRef90_F9D1S6	4.19963	0
UniRef90_A0A254MZD8	4.19877	0
UniRef90_B2RL39	4.19729	0
UniRef90_Q7MWP0	4.19162	0
DNA methyltransferase	4.18621	0
UniRef90_Q7MXH0	4.18345	0
Glycosyl transferase, group 4 family protein	4.18074	0
GLPGLI family protein	4.17823	0
UniRef90_T2NE44	4.16613	0
Transposase, IS5 family	4.16403	0
UniRef90_A0A0A2EBD9	4.16362	0
UniRef90_Q7MUU3	4.15695	0
Glucosamine-6-phosphate deaminase-like protein	4.1555	0
UniRef90_Q7MU92	4.15502	0
SWIM zinc finger domain protein	4.15398	0
UniRef90_Q7MVB2	4.15233	0
Macrolide ABC transporter ATP-binding protein	4.14607	9.6e-05
UPF0102 protein PGN_1801	4.13895	0
UniRef90_Q7MTI6	4.13831	0
UniRef90_B2RL42	4.13704	0
UvrD/REP helicase domain protein	4.13692	0
Lactoylglutathione lyase-like lyase	4.13338	0
Collagen-binding protein	4.13324	0
Succinate-semialdehyde dehydrogenase [NAD(P)+]	4.13269	0
4-hydroxythreonine-4-phosphate dehydrogenase	4.12753	0
UniRef90_Q7MVY6	4.11824	0
PorT family protein	4.11626	0
UniRef90_Q7MW34	4.11477	3.5e-05
UniRef90_A0A0A2F292	4.11417	0
UniRef90_Q7MWU5	4.11046	0
UniRef90_B2RIU2	4.10769	0
Peptidoglycan-binding protein LysM	4.10719	0
UniRef90_A0A0E2LMF5	4.10624	0
UniRef90_T2N8I1	4.10134	6.3e-05
GlsB/YeaQ/YmgE family stress response membrane protein	4.09795	0
Glycine dehydrogenase (Aminomethyl-transferring)	4.09345	0
UniRef90_B2RHI6	4.08993	0
Translation factor Sua5	4.08788	0
PspC domain-containing protein	4.08031	0
ABC transporter, permease protein, putative	4.07606	0
UniRef90_B2RL85	4.07517	0
UniRef90_Q7MVG4	4.07172	0
UniRef90_A0A0A2F0J8	4.07097	0
Malic enzyme	4.06989	0
UniRef90_Q7M7A8	4.06927	0
Calcineurin	4.06809	0
UniRef90_T2N7M8	4.06651	0
Glycosyl hydrolase family 109 protein	4.06255	0
Haemophore HmuY	4.05934	1e-06
ISPg5 transposase Orf2	4.05766	0
Polyphosphate kinase	4.05567	0
UniRef90_UPI000C18B7B7	4.05416	0
DNA polymerase III epsilon subunit-like 3&apos -5&apos exonuclease	4.05016	0
N-acetylmuramic acid 6-phosphate etherase	4.04953	0
Mobilizable transposon, tnpC protein	4.04872	0
HtrA protein	4.04783	0
UniRef90_Q7MUQ5	4.04774	0
ABC 3 transporter family protein	4.04763	0
UniRef90_B2RL66	4.04672	0.003811
UniRef90_Q7MVQ4	4.04609	0.001401
UniRef90_Q7MV13	4.0412	0
Cell-division ATP-binding protein	4.03589	0
UniRef90_Q7MTP2	4.03535	0
UniRef90_Q7MXI2	4.03151	0
UniRef90_Q7MV62	4.03113	0.000135
Por secretion system C-terminal sorting domain protein	4.02933	0
UniRef90_Q7MTK6	4.02773	0
Carboxyl-terminal processing protease	4.02618	0
UniRef90_Q7MVC0	4.02156	0
UniRef90_Q7MTY0	4.02075	0.004529
Acyltransferase, HtrB/MsbB family	4.02074	0
UniRef90_A0A2D2NCP0	4.0166	0
UniRef90_A0A0E2M4I7	4.01605	0
Cytochrome c-type protein	4.01463	0
UniRef90_W1R959	4.01301	0
DUF3109 domain-containing protein	4.01081	1e-06
Fimbrilin minor accessory protein FimE type I	4.00913	0
UniRef90_A0A0A2F2D0	4.00848	0
HlyD family secretion protein	4.00755	0.000149
tRNA 2-selenouridine synthase	4.00111	0
ISPg7, transposase	3.99797	0
Lytic transglycosylase	3.99436	0
Acyl-CoA dehydrogenase family protein	3.99395	0
Uridine phosphorylase	3.98739	0
Dipeptidyl-peptidase 5	3.98671	0
UniRef90_Q7MW26	3.9861	0
UmuC protein	3.98433	0
UniRef90_Q7MWL0	3.98046	0
UniRef90_B2RIE3	3.98021	0
UniRef90_Q7MXR0	3.97981	0
UniRef90_Q7MX74	3.9795	0
UniRef90_B2RLE2	3.97783	0
UniRef90_Q7MT69	3.97765	0
UniRef90_B2RLI3	3.97487	0
UniRef90_Q7MUK2	3.97217	0
UniRef90_Q7MVC3	3.96622	0
UniRef90_A0A0E2LSM2	3.96479	0
UniRef90_Q7MVB9	3.96416	0
Gliding motility protein	3.95039	0
K+-dependent Na+/Ca+ exchanger family protein	3.94768	0
Nodulation efficiency protein NfeD	3.94634	0
UniRef90_W1RC83	3.94464	0.009424
GumN protein	3.94443	0
UniRef90_Q7MTA5	3.94098	0
Maf-like protein PG_0657	3.9406	0
UPF0246 protein PG_1544	3.93786	0
Rod shape-determining protein	3.9366	0
Chromosome partitioning protein ParB	3.93641	0
UniRef90_A0A1R4DPG2	3.93359	0
UniRef90_Q7MUY3	3.92852	0
UniRef90_Q7MV94	3.92725	0
TPR domain protein	3.92641	0
3-methyl-2-oxobutanoate hydroxymethyltransferase	3.92424	0
DUF2436 domain-containing protein	3.92297	0
Shikimate dehydrogenase	3.92226	0
UniRef90_Q7MUS5	3.91951	0
Ketosteroid isomerase	3.91947	0
Cobalt-precorrin 3 C17-methyltransferase precorrin-8X methylmutase	3.91824	0
Succinate dehydrogenase	3.9138	0
UniRef90_Q7MTS6	3.91122	0.007728
UniRef90_A0A1P8JJJ5	3.91036	0
Alpha-1,3/4-fucosidase	3.90926	0
UniRef90_B2RMH6	3.90817	0
UniRef90_Q7MV20	3.90801	0
Phosphoribose diphosphate	3.90745	0
G/U mismatch-specific DNA glycosylase, putative	3.905	0
Metallo-beta-lactamase	3.90202	0
UniRef90_U2JY97	3.89601	0
Bifunctional enzyme LpxC/FabZ	3.89411	0
Uroporphyrinogen-III synthase	3.89325	0
HAD-superfamily subfamily IB hydrolase, TIGR01490	3.89171	0
UDP-glucose 6-dehydrogenase	3.8908	0
Biopolymer transporter ExbB	3.8905	0
Probable transcriptional regulatory protein PG_0097	3.88698	0
UniRef90_B2RJ22	3.88678	0.006905
UniRef90_Q7MTK8	3.8864	0
UniRef90_Q7MW57	3.88179	0
Minor fimbrium subunit Mfa5	3.87989	0
Alpha-glucan phosphorylase	3.8797	0
Transcriptional regulator, putative	3.87726	0
UniRef90_Q7MV27	3.874	0
UniRef90_Q7MW23	3.87383	0
Dipeptidyl-peptidase 7	3.8732	0
SpoOJ regulator protein	3.86222	0
UniRef90_Q7MXM5	3.85754	0
RNA polymerase sigma70	3.85747	0
DUF3575 domain-containing protein	3.85221	0.008708
2-ketoisovalerate ferredoxin reductase	3.85152	0
UniRef90_A0A0K2J7U3	3.85078	0
Phospho-sugar mutase	3.84703	0
Uncharacterized transporter PG_1411	3.84567	0
UniRef90_B2RID2	3.83784	0
Lipoprotein, putative	3.83698	0
Cell division protein FtsI/penicillin-binding protein 2	3.83695	0
V-type ATPase, subunit D	3.83567	0
N-acetylmuramoyl-L-alanine amidase, family 3	3.83385	0
UniRef90_Q7MWA8	3.83104	0
Nickel transport ATP-binding protein nikE	3.82947	2e-06
UniRef90_B2RKX6	3.82918	0
Phospho-2-dehydro-3-deoxyheptonate aldolase/chorismate mutase	3.829	0
S1 domain protein	3.82099	0
Universal stress family protein	3.81891	0
UniRef90_Q7MXC7	3.81759	0
UniRef90_Q7MTR5	3.81714	0
Membrane protein (Fragment)	3.81527	0.009985
D-lysine 5,6-aminomutase subunit beta	3.81502	0
UniRef90_Q7MUK3	3.81469	4.8e-05
UniRef90_Q7MV95	3.81321	0
UniRef90_A0A1R4DVQ5	3.81089	0
Minor fimbrium tip subunit MfA4	3.81074	0
UniRef90_Q7MU54	3.80559	0
UniRef90_C5NVB1	3.80513	0.037627
Vinylacetyl-CoA delta-isomerase /4-hydroxybutyryl-CoA dehydratase	3.80068	0
UniRef90_T2N897	3.8004	0
UniRef90_Q7M7E2	3.79886	0
Right-handed beta helix region domain protein	3.79601	0
Multidrug transporter MatE	3.79526	0
Immunoreactive 47 kD antigen PG120	3.79429	0
Peptidyl-prolyl cis-trans isomerase, cyclophilin-type	3.79274	0
UniRef90_Q7MVT4	3.7899	0
UniRef90_Q7MW33	3.78885	0
UniRef90_Q7MVS1	3.78412	0
Glycerol-3-phosphate cytidylyltransferase	3.77691	0
Peptidyl-dipeptidase dcp	3.77371	0
Thiazole biosynthesis protein ThiJ	3.77276	0
Selenium metabolism protein	3.77121	0
V-type ATPase, subunit E, putative	3.76811	0
UniRef90_Q7MX63	3.76608	0
UniRef90_Q7M7G8	3.76348	0
UniRef90_W1R8L1	3.76312	0
2-amino-3-ketobutyrate CoA ligase	3.76262	0
Fumarate reductase	3.76112	0
Vitamin B12-dependent ribonucleotide reductase	3.76008	0
UniRef90_Q7MWC2	3.75714	0
2-oxoacid ferredoxin oxidoreductase subunit beta	3.75691	0
UniRef90_Q7MVM8	3.75639	9e-06
Coenzyme A transferase beta subunit	3.75606	0
Nucleotide sugar dehydrogenase	3.75401	0
UniRef90_Q7MU76	3.75141	2.3e-05
BNR/Asp-box repeat protein	3.75029	0
UniRef90_A0A134DPL0	3.75016	0
UniRef90_A0A2D2N8Z3	3.75001	0.009715
UniRef90_Q7MUA2	3.74843	0
UniRef90_Q7MTZ0	3.7462	0.000497
ABC transporter, ATP-binding protein, putative	3.74425	0.000296
UniRef90_Q7MX91	3.74379	0
Histidinol-phosphate aminotransferase	3.7421	0
UniRef90_B2RJA9	3.74195	0
UniRef90_A0A0A2F5H5	3.73564	0
UmuD protein	3.7342	0
UniRef90_W1R5W1	3.73179	0
UniRef90_Q7MW27	3.72705	0
Thioredoxin-like protein	3.72631	0
UniRef90_Q7MWA3	3.72491	0
Xaa-His dipeptidase	3.72411	0
UniRef90_A0A134DNJ9	3.72288	0
Glycosyl transferase, group 1 family protein	3.72139	0
DUF4924 domain-containing protein	3.7196	0
Signal peptide protein	3.71394	0
Bifunctional (P)ppGpp synthetase/guanosine-3&apos ,5&apos -bis(Diphosphate) 3&apos -pyrophosphohydrolase	3.71317	0
Peptidase C25	3.70587	0
2-oxoglutarate oxidoreductase	3.70354	0
UniRef90_Q7MU99	3.7028	0
O-antigen chain length regulatory protein WzzP	3.70218	0
DUF4835 domain-containing protein	3.69408	0
PepO	3.69253	0
Outer membrane protein 40	3.68853	0
PgaA protein	3.68603	0
Alginate O-acetyltransferase, putative	3.68569	0
UniRef90_B2RGX6	3.68524	0
UniRef90_Q8RIC0	3.68464	0.014653
4-hydroxybutyrate dehydrogenase	3.68428	0
UniRef90_Q7MVM5	3.68398	0
UniRef90_UPI000C195A5B	3.68173	0
UniRef90_L1NCF0	3.68118	0.022746
PDZ/DHR/GLGF domain protein	3.67815	0
DUF4293 domain-containing protein	3.67414	0
UniRef90_Q7M7B9	3.67247	0
Minor fimbrium anchoring subunit Mfa2	3.67242	0.00014
UniRef90_Q7MW35	3.66972	1e-06
UniRef90_Q7MXS9	3.66895	0
UniRef90_A0A254MTW0	3.66738	0
Acetyl-CoA hydrolase/transferase family protein	3.66716	0
Small heat shock protein	3.66654	0.036335
Aspartate ammonia-lyase	3.6662	0
Outer membrane protein 41	3.66273	0
YicC family protein	3.66003	0
UniRef90_B2RJ71	3.65528	7e-06
UniRef90_B2RHH9	3.65176	0.013183
UniRef90_Q7MUW0	3.64319	0
Translation initiation factor SUI1	3.64175	0
UPF0597 protein PG_0909	3.64079	0
Branched-chain-amino-acid transaminase	3.63614	0
RagA protein	3.63167	0
2-amino-3-ketobutyrate coenzyme A ligase	3.62705	0
UniRef90_Q7MTA2	3.62704	0
Secretion activator protein, putative	3.62533	0
UniRef90_Q7MWR1	3.62126	0
FimR protein	3.61574	0
UniRef90_A0A134DMW0	3.61248	0
UniRef90_Q7MWX4	3.60997	0
UniRef90_B2RLA3	3.60947	0
UniRef90_Q7MUK9	3.60488	0
Fumarate hydratase class I	3.6047	0
UniRef90_A0A0A2F7F2	3.60315	0
UniRef90_Q7MTI1	3.59346	0
PPR repeat protein	3.59329	0
UniRef90_B2RKH8	3.58524	0
UniRef90_A0A1D3UKY8	3.58434	0.025854
4&apos -phosphopantetheinyl transferase family protein	3.58271	0
Nucleoid-associated protein NdpA	3.58197	0
Molecular chaperone DnaK	3.58159	0
NAD-dependent protein deacylase	3.58085	0
GDP-mannose 4,6-dehydratase	3.57779	0
UniRef90_B2RID4	3.57526	0
UniRef90_A0A099WXB5	3.57122	0
tRNA (N(6)-L-threonylcarbamoyladenosine(37)-C(2))-methylthiotransferase MtaB	3.57057	0
Lysine 2,3-aminomutase	3.56743	0
Fe-S metabolism protein SufE	3.56605	0
Receptor antigen B (RagB)	3.56234	0
UniRef90_Q7MVB1	3.56055	0
DUF3343 domain-containing protein	3.5578	0
Kinase	3.55731	0
Minor fimbrium tip subunit Mfa3	3.55429	2.9e-05
TonB-dependent receptor, putative	3.55335	0
Succinate dehydrogenase/fumarate reductase iron-sulfur subunit	3.55111	0
Dihydroorotate dehydrogenase, putative	3.55029	0
Adenosylcobinamide kinase/adenosylcobinamide phosphate guanyltransferase	3.54788	0
UniRef90_Q7MW30	3.5478	0
DUF3276 domain-containing protein	3.54709	1e-06
UniRef90_UPI000BE7E2DD	3.54017	3e-06
UniRef90_Q7MXR5	3.54012	0
UniRef90_A0A099WZL8	3.5396	0
UniRef90_A0A1R4AFX9	3.5372	0
Nucleotidyl transferase, PF08843 family	3.53661	0
Capsular polysaccharide biosythesis protein, putative	3.53474	0
UniRef90_W1R761	3.53314	0
GDP-L-fucose synthase	3.53274	0
L-asparaginase	3.53102	0
FtsQ	3.5307	0
Seryl-tRNA synthetase	3.53035	0
UniRef90_A0A0E2M6W4	3.52828	4e-06
Phosphomannose isomerase	3.52783	0
2-oxoglutarate oxidoreductase, gamma subunit	3.52439	0
2&apos ,3&apos -cyclic-nucleotide 2&apos -phosphodiesterase	3.52228	0
MCE family protein	3.52131	0
Saccharopine dehydrogenase	3.52041	0
UniRef90_Q7MWZ7	3.52015	0
UniRef90_A0A0E2LQU6	3.51349	0
PrtQ protein	3.51273	0
tRNA threonylcarbamoyladenosine biosynthesis protein TsaB	3.51068	0
UniRef90_Q7MTX0	3.50463	0
UniRef90_A0A134DQ24	3.5034	0
Flavoprotein	3.50102	0
DNA-binding protein, histone-like, putative	3.50005	0
Regulator of gingipain and black pigmentation	3.49517	0
Iron dicitrate transport regulator FecR	3.4937	0
UniRef90_Q7MT45	3.49342	0
Gliding motility-associated protein GldN	3.49337	0
UniRef90_Q7MTS4	3.493	0
Octanoyltransferase	3.4882	0
Ubiquinone biosynthesis protein UbiE	3.48126	1.7e-05
Cobalamin biosynthesis protein CbiG	3.4808	0
HIT family hydrolase	3.47658	0
Major facilitator transporter	3.47624	0
UniRef90_B2RK46	3.47356	0
Pyridoxine 5&apos -phosphate synthase	3.47138	0
UniRef90_B2RMA0	3.47131	0
Major fimbrium anchoring subunit FimB	3.46987	0.000245
Type III-B CRISPR module RAMP protein Cmr6	3.46936	0
Butyrate-acetoacetate CoA-transferase, subunit A	3.46568	0
Peptidase M20	3.46383	0
UniRef90_A0A254MS07	3.46358	0
Protoporphyrinogen oxidase	3.46174	0
UniRef90_Q7MVZ1	3.46015	0
UniRef90_C3JC81	3.45536	0.046809
D-alanyl-D-alanine carboxypeptidase, serine-type, PBP4 family	3.45369	1e-06
UniRef90_Q7MW22	3.45253	0
UniRef90_Q7MV67	3.4522	0
UniRef90_B2RLN7	3.45078	0
UniRef90_B2RHI0	3.44256	5e-06
UniRef90_Q7MTA1	3.44166	0
UniRef90_Q7MUH7	3.43804	0
Capsular polysacharride biosynthesis gene, putative	3.43668	0
UniRef90_A0A1R4AFY6	3.43166	0
D-isomer specific 2-hydroxyacid dehydrogenase family protein	3.42736	0
Polyprenyl synthetase	3.42723	0
UniRef90_Q7MVF7	3.42671	0
UniRef90_Q7MXP8	3.42523	0
Phosphonate ABC transporter ATP-binding protein	3.42496	0
Glutamine ABC transporter	3.42209	0
Isochorismate synthase	3.41864	0
Mg chelatase-related protein	3.41863	0
AAA family ATPase	3.41828	0
Amino acid/peptide transporter	3.41597	0
UniRef90_Q7MVH8	3.41595	0
UPF0324 membrane protein PG_2004	3.40358	0
DUF2807 domain-containing protein	3.40292	0
Ribonuclease G	3.402	0
Ion transporter	3.40124	0
Alpha-amylase	3.39953	0
Demethylmenaquinone methyltransferase	3.3994	0
UniRef90_Q7MTW2	3.3952	0
UniRef90_Q7MWN6	3.39044	0
Aminoglycoside N(3)-acetyltransferase	3.38832	0
Competence protein CinA	3.38823	0
ABC transporter transmembrane region	3.38103	0.0001
Enoyl-(Acyl-carrier-protein) reductase II	3.36905	0
Glycosyl transferase, group 2 family protein	3.3678	0
Lipid A 1-phosphatase	3.36761	0
Arginine decarboxylase	3.36581	0
RNA polymerase Rpb6	3.36065	0
N-6 DNA methylase	3.3606	0
UniRef90_Q7MX60	3.36045	0
UniRef90_Q7MSZ0	3.35844	0
UniRef90_Q7MVK7	3.3564	0
UniRef90_A0A0A2F0T5	3.3559	0
Nickel ABC transporter, nickel/metallophore periplasmic binding protein	3.34981	0
UniRef90_Q7MT82	3.34637	0
UniRef90_A0A099WW53	3.34488	0
Hemagglutinin-related protein	3.34452	0
Collagenase	3.34272	0
PASTA domain-containing protein	3.34205	0
UniRef90_B2RHI1	3.34055	0
Acyltransferase, putative	3.33808	0
UniRef90_A0A134DPX3	3.33791	0
Restriction endonuclease subunit M	3.33515	0
UniRef90_W1RBF1	3.33439	0.042112
UniRef90_Q7MXB6	3.33332	0
Gliding motility-associated protein GldM	3.32904	0
Energy transducer TonB	3.32172	0
UniRef90_B2RK11	3.32009	0
Prolyl oligopeptidase family protein	3.31851	0
UniRef90_B2RH06	3.31829	0
UniRef90_B2RLL8	3.3162	0
Flavodoxin family protein	3.30797	0
UniRef90_B2RKU5	3.30545	0
Lysylphosphatidylglycerol synthetase family protein	3.3039	0
DedA family protein	3.30369	0
FadL family T9SS component outer membrane protein PorP	3.2989	0
DNA alkylation repair enzyme	3.29872	0
Peptidase family M49	3.29749	0
Cytochrome c-552	3.29495	0
Fimbrilin minor accessory protein FimD type I	3.29454	0.000508
Elongation factor P 1	3.29305	0
UPF0056 inner membrane protein	3.29198	0
UniRef90_Q7MVP5	3.28953	0
Sigma-54-dependent Fis family transcriptional regulator	3.28606	0
7TM receptor with intracellular HD hydrolase	3.28208	0
T9SS component outer membrane protein PorK	3.28197	0
UniRef90_A0A0E2LPT9	3.28185	0
UniRef90_Q7MX37	3.27942	0
UniRef90_Q7MVP9	3.27902	0
Low-specificity L-threonine aldolase	3.2734	1.1e-05
ABC transporter	3.27194	0
Phosphotransacetylase	3.27145	0
UniRef90_A0A0A2F3V1	3.27073	0
UniRef90_B2RI12	3.26503	0
type III-B CRISPR module-associated protein Cmr5	3.26116	0
UniRef90_Q7MVF6	3.25996	0
UniRef90_W1RCB4	3.25876	2e-06
Transcriptional regulator, HxlR family	3.25827	0
Transporter, putative	3.25726	6e-06
UniRef90_Q7MVP2	3.25672	0
Macro domain protein	3.25596	4e-06
UniRef90_A0A1R4ADR2	3.25523	0
UniRef90_Q7MTI2	3.25468	0
UniRef90_A0A0A2FFT5	3.25298	0
UniRef90_Q7MVL8	3.2528	0
Sensor histidine kinase FimS	3.25138	2e-06
UniRef90_B2RK17	3.25122	0
DNA topoisomerase (ATP-hydrolyzing)	3.24588	0
UniRef90_Q7MTI0	3.24401	0
Chaperone protein HtpG	3.2398	0
Immunogenic 23 kDa lipoprotein PG3	3.23286	0
UniRef90_U2JFH1	3.221	0
UniRef90_UPI00036FD56A	3.21761	0.000757
Aspartyl-tRNA amidotransferase subunit B	3.21248	0
UniRef90_Q7MWT2	3.20768	0
UniRef90_B2RK12	3.20518	0
Folylpolyglutamate synthase/dihydrofolate synthase	3.20308	0
UniRef90_Q7MVQ0	3.1999	0
Thiamine-monophosphate kinase	3.19496	0
UniRef90_A0A254N3P4	3.19488	0
Peptidase, M28 family	3.19353	0
Ion-translocating oxidoreductase complex subunit G	3.1896	0
Uncharacterized transporter PG_0562	3.18819	0
Peptide transporter	3.18816	0
UniRef90_W1R7Q5	3.18664	0
UniRef90_Q7MT95	3.18468	0
Abortive infection protein, putative	3.18447	0
FadL family T9SS component outer membrane protein PorV	3.18362	0
UniRef90_A0A0E2LP15	3.18219	0
Aminomethyltransferase	3.17964	0
Cell envelope biogenesis protein TonB	3.17948	0
Protein TonB	3.17753	0
UniRef90_A0A0A2DT45	3.17642	0
UniRef90_Q7MUX1	3.1746	0
Hemagglutinin protein HagB	3.17323	0
RecF/RecN/SMC protein	3.17307	0
UniRef90_B2RKH9	3.16989	0
Transcriptional regulator, Crp/Fnr family	3.1696	0
UniRef90_Q7MX97	3.16862	0
Adenine permease	3.16418	0
Phosphoribosyltransferase	3.16276	0
Phosphate transporter	3.16175	0
UniRef90_Q7MVM6	3.16032	0
Lipoprotein-releasing system ATP-binding protein LolD	3.15867	0
Ornithine aminotransferase	3.15705	0
UniRef90_B2RM66	3.1541	0
UniRef90_Q7MWK8	3.15017	0
Histidinol phosphate aminotransferase	3.14874	0
UPF0313 protein PG_0934	3.14437	0
Cell division protein FtsW, putative	3.14273	0
Dipeptidyl peptidase IV	3.14158	0
UniRef90_Q7MX76	3.14039	0
UniRef90_Q7MWG2	3.13465	0
UniRef90_Q7MUP7	3.13231	0.000141
CRISPR-associated protein, TM1793 family	3.13113	0
NifU family protein	3.12569	0
UniRef90_Q7MUX6	3.1254	0
Glutamate formiminotransferase	3.12527	0
Phosphate starvation protein PhoH	3.12359	0
UniRef90_A0A0K2J3Q7	3.12051	0
Tetraacyldisaccharide 4&apos -kinase	3.11622	0
3-keto-5-aminohexanoate cleavage protein	3.11586	0
UniRef90_Q7MVP8	3.11513	0
CRISPR-associated protein, TM1792 family	3.11375	0
UniRef90_Q7MXC9	3.11067	0
Peptidase, S54 family	3.10888	0
Immunoreactive 46 kDa antigen	3.10475	0
UniRef90_Q7MTB2	3.10428	0
C10 family thiol protease periodontain PdnA	3.10062	6e-06
UniRef90_W1R5H8	3.10062	0
Ribosomal protein L10	3.09619	0
Gingipain R1	3.09597	0
UniRef90_Q7MUS3	3.09368	0
L-erythro-3,5-diaminohexanoate dehydrogenase	3.09118	0
UniRef90_Q7MVP6	3.08482	0
UniRef90_Q7MX53	3.08032	0
Orf199 protein	3.07918	0
DNA protection during starvation protein	3.07877	0
Methylmalonyl-CoA mutase large subunit	3.07826	0
UniRef90_U2LPR9	3.07711	0
Hydrolase, putative	3.07516	0
UniRef90_A0A1R4AFD1	3.07482	0
UniRef90_Q7MXQ6	3.06425	0
UniRef90_B2RIW9	3.06377	0
Isoprenyl synthetase	3.0611	0
UniRef90_Q7MVD6	3.0611	0
Selenide, water dikinase	3.05921	0
Hydrolase, carbon-nitrogen family	3.05727	0
RloB-like protein	3.0464	1.4e-05
1-pyrroline-5-carboxylate dehydrogenase	3.04039	0
3-deoxy-D-manno-octulosonic-acid transferase	3.04023	0
UniRef90_Q7MW15	3.04015	0
UniRef90_A0A0A2F7G2	3.0385	0
MFS transporter	3.03596	0
UniRef90_Q7MUL0	3.0299	0
Phosphate-selective porin O and P	3.02937	0
CRISPR-associated protein, TM1811 family	3.02713	0
UniRef90_A0A0A2FDW1	3.02234	7e-06
UniRef90_Q7MTW3	3.00825	0
DUF5020 domain-containing protein	3.0063	0
PPIC-type PPIASE family protein	3.00109	0
Hemagglutinin, putative	3.00106	0
Dihydrodipicolinate reductase	2.9976	0
McrBC restriction endonuclease system, McrB subunit, putative	2.995	0
Acetyltransferase, ribosomal protein N-acetylase	2.99484	0
UniRef90_Q7MU17	2.98826	3e-06
tRNA dimethylallyltransferase 2	2.98789	0
2-amino-4-hydroxy-6-hydroxymethyldihydropteridine pyrophosphokinase	2.98633	0
UniRef90_T2N8V5	2.97888	0
UniRef90_A0A1R4DXB9	2.97842	0
tRNA dimethylallyltransferase 1	2.97513	1e-06
UniRef90_Q7MXU0	2.96215	0
Alkyl hydroperoxide reductase	2.96182	0
UniRef90_A0A134DR15	2.95688	0
Ribose 5-phosphate isomerase B	2.9539	0
UniRef90_UPI0003AD5FCB	2.94636	0.000161
UniRef90_W1R9Q3	2.94459	0
Polyketide cyclase	2.94219	0
Peptidylarginine deiminase	2.93458	0
UniRef90_Q7MUR4	2.93123	1.7e-05
UniRef90_A0A134DRF9	2.9295	0
30S ribosomal protein S14	2.92823	0
UniRef90_Q7MW71	2.9191	0.000205
UniRef90_A0A0K2J622	2.9178	0
UniRef90_Q7MW74	2.91672	0
UniRef90_Q7MW75	2.91633	0
NAD/NADP transhydrogenase beta subunit	2.91574	0
UniRef90_A0A0E2LNG5	2.9095	0
Methylmalonyl-CoA mutase small subunit	2.90762	0
UniRef90_B2RH85	2.90507	2e-06
Fimbrilin minor accessory protein FimC	2.90282	0.001295
2-succinyl-5-enolpyruvyl-6-hydroxy-3-cyclohexene-1-carboxylate synthase	2.89955	0
5-methylthioadenosine/S-adenosylhomocysteine deaminase	2.89371	0
DUF2023 domain-containing protein	2.8909	0.001779
UniRef90_Q7MX59	2.88967	0
UniRef90_Q7MXQ4	2.87562	0
CMP deaminase	2.86244	0
O-antigen ligase WaaL	2.8604	8e-06
UniRef90_Q7MUN8	2.85939	0.027511
UniRef90_Q7MX44	2.85902	0.009012
UniRef90_A0A0E2LRM9	2.85346	3.3e-05
Type I-PGING CRISPR-associated protein Cas7/Csp1	2.85028	0
UniRef90_Q7MVC1	2.84555	0
UniRef90_A0A134DPZ0	2.8453	0
Malonyl-[acyl-carrier protein] O-methyltransferase	2.84256	0
UniRef90_Q7MVY3	2.84229	0
UniRef90_A0A0E2LSP0	2.83185	0
Fructose-bisphosphate aldolase class 1	2.83168	0
UniRef90_A0A1D3UKX5	2.828	0.00016
UniRef90_A0PA66	2.82784	0
Alpha-amylase family protein	2.82693	0
Haloacid dehalogenase	2.82441	0
Dinucleotide-utilizing enzyme	2.82196	0
UniRef90_B2RL75	2.81976	0
Biopolymer transporter ExbD	2.81885	0
UniRef90_W1R8B3	2.81844	0
YhbG-pg protein	2.81786	2e-06
ATP-dependent DNA helicase RecQ	2.81413	0
Immunoreactive 84kD antigen PG93	2.81011	1e-06
UniRef90_Q7MX07	2.80875	0
UniRef90_UPI00062AFDBD	2.80796	0.00875
Oxaloacetate decarboxylase	2.80624	0
UniRef90_Q7MTP4	2.80406	1e-06
UniRef90_W1R648	2.8031	0
Potassium transporter	2.80115	0
UniRef90_Q7MXM7	2.79829	0
Alcohol dehydrogenase	2.79436	0
UniRef90_Q7MTQ7	2.79392	0
Ferrochelatase	2.79192	1e-06
UniRef90_Q7MW59	2.78597	0
Stress responsive protein	2.7857	0
UniRef90_Q7MUX0	2.77628	0.000403
Lysozyme-related protein	2.77076	0.00022
Gingipain R2	2.76889	0
Major fimbrium subunit FimA type-4	2.7625	3e-06
Cytochrome C assembly protein	2.7601	0
UniRef90_Q7MVQ2	2.75771	1e-06
Adenosylmethionine-8-amino-7-oxononanoate aminotransferase	2.74835	0
Glycoside hydrolase xylanase	2.74737	0
UniRef90_Q7MV15	2.7444	0
Phosphoadenosine phosphosulfate reductase	2.74404	2.4e-05
Phosphoribosylformylglycinamidine synthase	2.72824	0
UniRef90_U2KZF4	2.72693	9e-06
Lamin tail domain protein	2.7245	0
UniRef90_A0A1R4DTS6	2.72223	0.000102
Capsular polysaccharide transport protein, putative	2.71848	0
UniRef90_C7XS43	2.71482	0.001875
3-aminobutyryl-CoA ammonia lyase	2.71143	2e-06
4Fe-4S ferredoxin	2.70882	0
Alpha-ribazole phosphatase	2.70541	0
3-amino-5-hydroxybenzoic acid synthase family protein PorR	2.70161	0.00014
CRISPR-associated endoribonuclease Cas6	2.70154	0
Aspartate 1-decarboxylase	2.69422	0
Protein of uncharacterized function (DUF3408)	2.69246	6e-06
T9SS C-terminal target domain-containing protein	2.68963	5e-06
UniRef90_A0A254N168	2.68692	0
UniRef90_A0A1D3UWT9	2.67834	0.002805
UniRef90_B2RKM8	2.67049	0.004089
UniRef90_Q7MX96	2.67026	0
UniRef90_Q7MT75	2.66873	0
UniRef90_A0A254MSQ1	2.66648	0
OstA-like protein	2.66482	0
Methylmalonyl-CoA decarboxylase, beta subunit	2.66467	0
UniRef90_A0A0A2GI46	2.65079	0
UniRef90_B2RMD8	2.64928	0
UniRef90_A0A1R4AGU6	2.64724	0
UniRef90_W1R9V3	2.64527	0
UniRef90_G8UI42	2.64345	0.000252
Cell division protein ZapA	2.64105	0
Amidinotransferase	2.64	0
Acyl-CoA carboxylase subunit beta	2.63761	0
UniRef90_Q7MV87	2.6372	2.3e-05
UniRef90_Q7MX18	2.63163	0
Immunoreactive 106 kDa antigen PG115	2.6309	0
Quinolinate synthase	2.62701	0
UniRef90_Q7MUJ3	2.60911	0.00027
Phospholipase	2.60466	2e-06
UniRef90_Q7MWP3	2.59867	3.1e-05
Rod shape-determining protein MreC	2.58884	0
1,4-dihydroxy-2-naphthoate octaprenyltransferase	2.58299	0
Deoxyguanosinetriphosphate triphosphohydrolase	2.57642	0
UniRef90_Q7MX16	2.57483	0
RNA polymerase sigma-70 factor, ECF subfamily	2.56648	1e-06
Alkaline phosphatase, putative	2.55271	0
UniRef90_Q7MWN5	2.54914	0.00012
UniRef90_U2JJM8	2.53954	3e-06
Flagellar motor protein MotA	2.53217	0
Heptosyltransferase	2.53184	9e-06
Thiol-disulfide isomerase-like thioredoxin	2.52792	2.9e-05
2-C-methyl-D-erythritol 2,4-cyclodiphosphate synthase	2.52585	0
UniRef90_A0A0A2FB13	2.52119	0
Dihydroorotate dehydrogenase B (NAD(+)), catalytic subunit	2.52011	0
PDK repeat-containing protein	2.51268	0
L-serine dehydratase, iron-sulfur-dependent, single chain form	2.51142	0
7-cyano-7-deazaguanine synthase	2.50415	7e-06
Long-chain fatty acid--CoA ligase	2.50138	2.1e-05
Na(+)-translocating NADH-quinone reductase subunit F	2.49585	0
PHP N-terminal domain protein	2.49461	2e-06
ATPase	2.49403	0
Radical SAM protein	2.48703	0
Sodium/pantothenate symporter	2.48534	0.000693
Cyclic nucleotide-binding domain protein	2.47492	0
28 kDa outer membrane protein Omp28	2.46927	0
Aspartate carbamoyltransferase regulatory chain	2.4692	0
UniRef90_Q7MWK0	2.46753	0
Formate channel	2.45535	6e-06
UniRef90_Q7MX83	2.4544	0
UniRef90_G8UI41	2.45393	0.010329
UniRef90_Q7MSZ4	2.45213	1.2e-05
Aminoacyl-histidine dipeptidase	2.4455	0
GTP cyclohydrolase 1 type 2 homolog	2.44368	0
Arginine ABC transporter, periplasmic arginine-binding protein ArtP	2.43364	0.014461
Thiol reductase thioredoxin	2.41627	0
Ion channel	2.41307	0.001777
4-alpha-glucanotransferase	2.39625	0
UniRef90_Q7MXH2	2.39409	5e-06
UniRef90_A0A099WY93	2.38336	2e-06
Chromosomal replication initiator protein DnaA	2.37853	0
Integrase	2.37842	0
UniRef90_Q7MX84	2.36233	5e-06
Na(+)-translocating NADH-quinone reductase subunit B	2.36137	1e-06
Purine permease	2.35953	1.1e-05
Outer membrane protein assembly complex, YaeT protein	2.3594	0
RidA family protein	2.35868	0
UniRef90_A0A1R4AEM8	2.35292	1e-06
Phosphoserine aminotransferase	2.34645	0.000126
UniRef90_Q7MTH0	2.34116	1e-06
Mechanosensitive ion channel protein MscS	2.33255	3e-06
Type I-PGING CRISPR-associated protein Cas8c/Csp2	2.33249	1e-06
UniRef90_Q8RG72	2.32727	0.000338
Antioxidant, AhpC/TSA family	2.32079	2e-06
UniRef90_A0A0A2FB30	2.31885	2.4e-05
Malate dehydrogenase	2.31869	1e-06
UniRef90_Q7MTE7	2.31043	1e-06
Glutamate synthase (NADPH), homotetrameric	2.30905	1e-06
Conjugal transfer protein	2.30823	2e-05
4-hydroxybutyrate CoA-transferase	2.30527	5.9e-05
Peptidase, M24 family	2.29357	1e-06
Na(+)-translocating NADH-quinone reductase subunit A	2.29193	1.8e-05
Diguanylate cyclase	2.29182	0
UniRef90_W1R5N6	2.29064	5.4e-05
UDP-N-acetylmuramoyl-tripeptide--D-alanyl-D-alanine ligase	2.29052	0
Thiol	2.27875	1e-06
UniRef90_Q7MXV4	2.2785	1.9e-05
CoA binding domain protein	2.2696	0
UniRef90_G8UQZ6	2.26862	0.000605
Na(+)-translocating NADH-quinone reductase subunit E	2.26712	1.1e-05
Sigma-70 region 2	2.26688	0
Bifunctional purine biosynthesis protein PurH	2.26248	0
Efflux transporter, MFP component, RND family	2.26201	0.001372
1-deoxy-D-xylulose-5-phosphate synthase	2.25628	0
Epimerase	2.25274	2.6e-05
UniRef90_Q7MWT3	2.22852	4e-06
UniRef90_Q50HS9	2.22562	8.1e-05
50S ribosomal protein L31 type B	2.21553	6e-06
Permease	2.21029	0
35 kDa hemin binding protein	2.20756	4e-06
Peptidase S41	2.20452	5e-06
UniRef90_Q7MV50	2.20312	0
Lactate permease	2.18621	7e-06
Secretion protein	2.18141	4e-06
Bifunctional protein FolD	2.18106	5e-06
UniRef90_Q7MWJ6	2.17796	0
RNA polymerase sigma factor rpoD	2.17712	0.000164
UniRef90_A0A1D3UGF1	2.16461	0.000549
UniRef90_W1RA52	2.16459	0.000125
GTP cyclohydrolase 1	2.16005	0
UniRef90_Q7MWJ3	2.16003	0.000227
Na(+)-translocating NADH-quinone reductase subunit D	2.15982	4.5e-05
Rod shape-determining protein RodA	2.15734	0
D-3-phosphoglycerate dehydrogenase	2.15619	0.000162
Pyrophosphate--fructose 6-phosphate 1-phosphotransferase	2.15518	0
PEGA domain-containing protein	2.15443	3.1e-05
Glutamine-dependent NAD(+) synthetase	2.15415	1.1e-05
3-deoxy-manno-octulosonate cytidylyltransferase	2.14995	3e-06
Sodium	2.14712	0
UniRef90_A0A117MWI5	2.14701	0.006855
Acetyl-CoA carboxylase biotin carboxyl carrier protein subunit	2.14306	0
Urocanate hydratase	2.1311	0
UniRef90_Q8RGY1	2.1301	0.001782
Acyl-CoA thioester hydrolase, YbgC/YbaW family	2.11895	8e-06
NADPH-dependent 7-cyano-7-deazaguanine reductase	2.11462	2.5e-05
UniRef90_Q8RG71	2.10153	0.001743
UniRef90_Q8RHX0	2.09876	0.012313
Hemolysin	2.0938	0
UniRef90_Q7MTQ2	2.09063	9.1e-05
Methenyltetrahydrofolate cyclohydrolase	2.08748	9e-06
Lipoyl synthase	2.08394	2.1e-05
Nucleoside triphosphate pyrophosphohydrolase	2.0824	0
Ribosomal protein S12 methylthiotransferase RimO	2.08217	0
Nicotinamide mononucleotide transporter PnuC	2.08044	0.000184
Phosphomethylpyrimidine synthase	2.07337	0.000678
ATP	2.06628	0
Na(+)-translocating NADH-quinone reductase subunit C	2.0659	0.000107
CRISPR-associated helicase Cas3	2.06335	0
50S ribosomal protein L25	2.06255	9e-05
Cytochrome C oxidase assembly protein	2.05837	1e-06
RNA-binding protein	2.05202	0
UniRef90_A0A0M5MAC0	2.05132	0.003994
UniRef90_Q7MUI4	2.05112	0.000162
Serine hydroxymethyltransferase	2.04321	2e-06
Alpha-galactosidase	2.04123	5e-06
Antioxidant, AhpC/TSA family protein	2.03938	0.000363
Mrr restriction system protein	2.03348	0.001202
Imidazolonepropionase	2.02529	0
L-methionine gamma-lyase	2.02421	1.9e-05
UniRef90_Q7MWA4	2.02117	0.000306
Fructose-1,6-bisphosphatase class 3	2.01338	0
UniRef90_Q7MWP6	1.99407	1e-06
Sugar transferase	1.98867	0
tRNA synthetase RNA-binding protein	1.97731	1.4e-05
UniRef90_B2RL00	1.97131	0.000717
Guanine deaminase	1.96547	0.000173
O-methyltransferase family protein	1.96518	5.6e-05
Chorismate synthase	1.94922	0.000843
TonB-dependent receptor	1.94679	5e-06
Thymidine kinase	1.94271	0.000813
3-oxoacyl-[acyl-carrier-protein] synthase 2	1.94089	3.8e-05
UniRef90_Q8RGY0	1.93709	0.015682
UniRef90_A0A2D2NCZ3	1.92656	0.004796
Biotin--[acetyl-CoA-carboxylase] ligase	1.92454	1.1e-05
Outer membrane efflux protein	1.92304	2.5e-05
Histidine ammonia-lyase	1.91705	2.8e-05
Immunoreactive 50kD antigen PG53	1.90657	0.007224
Nitroreductase family protein	1.89648	0
1,4-dihydroxy-2-naphthoyl-CoA synthase	1.89475	4.6e-05
Cobyrinate a,c-diamide synthase	1.89149	1e-06
UniRef90_Q8RHH4	1.86559	0.003761
Histidinol phosphate phosphatase	1.85462	2.5e-05
UDP-3-O-acylglucosamine N-acyltransferase	1.8522	0
UDP-N-acetylmuramoyl-L-alanyl-D-glutamate--2,6-diaminopimelate ligase	1.85075	0
Meso-diaminopimelate D-dehydrogenase	1.85036	0.000805
4-hydroxy-3-methylbut-2-en-1-yl diphosphate synthase (flavodoxin)	1.83286	1.8e-05
Glycine cleavage system H protein	1.83249	0.000111
Peptidase	1.83197	0.000438
Chaperone protein ClpB	1.82504	0.006634
Ribonuclease H	1.82072	9.8e-05
Cardiolipin synthase	1.81568	6.6e-05
Rhodanese-like protein	1.81327	0.000364
Transcription termination factor Rho	1.81187	3e-06
Coenzyme A biosynthesis bifunctional protein CoaBC	1.80739	0
UniRef90_Q7MU62	1.79697	0.000396
N-acetylneuraminate-binding protein	1.79394	0.001769
NIFS protein	1.78749	0.00729
tRNA uridine 5-carboxymethylaminomethyl modification enzyme MnmG 1	1.76876	0.009858
UniRef90_F7L262	1.76496	0.000881
PF11276 family protein	1.75879	0.000211
Precorrin-6y C5,15-methyltransferase (Decarboxylating), CbiE subunit	1.75261	0.000199
N5-carboxyaminoimidazole ribonucleotide mutase	1.75169	0.000284
UniRef90_Q7MXB9	1.74422	0.001495
UniRef90_B2RI86	1.74023	0.001713
Ribosomal RNA large subunit methyltransferase H	1.73663	8.8e-05
UniRef90_Q8RHK2	1.72785	0.013786
DNA polymerase III, delta&apos subunit	1.72366	4.1e-05
Cobalt chelatase	1.71122	6e-06
DNA topoisomerase III	1.6881	0.000268
IAA acetyltransferase	1.67817	0.011692
UniRef90_A0A134DNV0	1.67389	0.002217
Riboflavin biosynthesis protein RibBA	1.66895	1.4e-05
UniRef90_Q7P5Y6	1.65943	0.015874
UniRef90_A0A254MWP6	1.65914	0.000275
DNA polymerase III subunit delta	1.65814	0.001056
N-acetylmannosamine kinase	1.65066	0.003788
(2Fe-2S)-binding protein	1.6476	2e-06
Orotidine 5&apos -phosphate decarboxylase	1.64194	0.000158
Exonuclease	1.64138	1.6e-05
UniRef90_A0A1R4DY07	1.63701	0.000248
Hemagglutinin	1.6327	0.000108
UniRef90_D5RAV8	1.632	0.014315
Zinc metalloprotease	1.63103	9.8e-05
Conserved domain protein	1.62782	0.000363
Ribosomal RNA small subunit methyltransferase I	1.62507	0
Restriction endonuclease	1.61834	0.000758
Crossover junction endodeoxyribonuclease RuvC	1.59705	9e-06
ATP-dependent dethiobiotin synthetase BioD	1.59382	0
Acyl-[acyl-carrier-protein]--UDP-N-acetylglucosamine O-acyltransferase	1.59309	1e-06
2-amino-4-hydroxy-6-hydroxymethyldihydropteridine diphosphokinase	1.59073	2.4e-05
UniRef90_Q8RIB4	1.58146	0.022368
Thiamine biosynthesis protein ThiS	1.56037	0.013268
Phosphoserine phosphatase	1.55937	0.000133
UniRef90_U7SSC2	1.55879	0.025708
UniRef90_A0A099WMU8	1.55655	0.036272
Phosphoribosylamine--glycine ligase	1.549	2.1e-05
MazG nucleotide pyrophosphohydrolase domain protein	1.54208	0.000417
Membrane protein, putative	1.53107	3e-05
DNA-repair protein	1.52455	0.023299
UniRef90_U7T3L1	1.52354	0.030207
SAM-dependent methlyltransferase	1.51776	0.007743
(R)-2-hydroxyglutaryl-CoA dehydratase beta subunit	1.51184	0.007866
Peptidyl-prolyl cis-trans isomerase	1.51172	7.6e-05
S-adenosylmethionine-dependent methyltransferase	1.5104	0.013849
Polysaccharide biosynthesis protein	1.49822	0
Probable nicotinate-nucleotide adenylyltransferase	1.4867	0.000346
HAD family hydrolase	1.48263	0.000491
Polysaccharide biosynthesis/export protein	1.46948	0.030938
DNA mismatch repair protein MutS	1.46616	0.000109
Transcription termination/antitermination protein NusG	1.46404	1.8e-05
Mobilization protein	1.44483	0.035231
DNA-binding response regulator	1.44327	0.000364
Electron transfer flavoprotein subunit alpha	1.44151	0.001446
Nitroreductase	1.43846	0.007528
Immunoreactive 63 kDa antigen PG102	1.43671	0.041656
Adenosylcobinamide-GDP ribazoletransferase	1.43385	1.4e-05
Transketolase	1.43121	0.001784
Cytochrome C oxidase subunit II	1.42201	0.002584
Riboflavin synthase, alpha subunit	1.41692	0.009333
UniRef90_D5RF86	1.41002	0.01224
Leucine Rich repeat-containing domain protein	1.40328	0.007867
UniRef90_D5RE45	1.40137	0.045569
Butyryl-CoA dehydrogenase	1.39591	0.013225
Pyruvate, phosphate dikinase	1.39061	0.000498
Pyruvate-flavodoxin oxidoreductase	1.38662	1e-05
Thiol protease	1.37928	0.010296
UniRef90_Q8RI09	1.36888	0.038984
Fur family transcriptional regulator	1.36234	0.001884
Arginine permease	1.3542	0.017791
UniRef90_Q8RIA8	1.35017	0.045568
1-deoxy-D-xylulose 5-phosphate reductoisomerase	1.33242	0.000993
Lon protease	1.32701	0.000231
Ion-translocating oxidoreductase complex subunit D	1.32538	0.002666
UniRef90_Q8RID5	1.30927	0.040609
Methionine aminopeptidase	1.30919	0.000981
Transporter	1.30852	2.1e-05
Diaminopimelate decarboxylase	1.30723	0.002083
UniRef90_Q8RH22	1.30665	0.008502
Tetratricopeptide repeat protein	1.30238	0.00201
50S ribosomal protein L15	1.2871	7.7e-05
UniRef90_Q8RHH3	1.28669	0.043111
60 kDa chaperonin	1.28626	0.007495
dTDP-4-dehydrorhamnose 3,5-epimerase	1.28581	0.002037
DNA-binding protein	1.28394	7e-06
Magnesium transporter MgtE	1.28294	0.000658
UDP-N-acetylenolpyruvoylglucosamine reductase	1.28166	0.000277
Iron-sulfur cluster carrier protein	1.27501	0.003223
TetR family transcriptional regulator	1.2666	0.019912
50S ribosomal protein L36	1.26166	0.000811
Tyrosine recombinase XerC	1.25703	0.006471
Dimethylallyltransferase	1.25391	0.048969
UniRef90_Q7MTQ5	1.23933	0.017883
Cobalamin biosynthesis protein CobD	1.23486	0.000552
Xaa-Pro dipeptidase	1.23201	0.000134
Ion-translocating oxidoreductase complex subunit E	1.22777	0.002377
Rubrerythrin	1.21945	6e-06
Ferritin	1.21785	0.008637
UniRef90_Q7MUH2	1.2149	0.044336
Glucosamine-6-phosphate deaminase	1.21484	0.00882
Ribosomal RNA small subunit methyltransferase A	1.20685	0.002062
CRISPR-associated exonuclease Cas4	1.2	0.000347
Ion-translocating oxidoreductase complex subunit B	1.19568	0.021094
Glutamine--tRNA ligase	1.19293	0.014622
Biotin synthase	1.18709	7.3e-05
Oxidoreductase, short chain dehydrogenase/reductase family protein	1.18155	0.000128
Fe-S oxidoreductase	1.17615	0.005033
RNA methyltransferase	1.1617	0.004171
RNA polymerase sigma factor	1.16167	0.00712
N-acetylmuramoyl-L-alanine amidase	1.1436	1.9e-05
Carbamoyl-phosphate synthase small chain	1.13187	0.003589
Protein translocase subunit SecA	1.13043	0.000713
Anthranilate synthase component II	1.12651	0.044854
CorA-like protein	1.11799	0.030984
3-oxoacyl-[acyl-carrier-protein] reductase	1.11614	0.007252
Glycogen synthase	1.10004	0.00532
Anaerobic ribonucleoside-triphosphate reductase-activating protein	1.0965	0.002984
Tyrosine--tRNA ligase	1.09014	0.008926
Electron transfer flavoprotein subunit beta	1.07435	0.037872
Cobalt-precorrin-5B C(1)-methyltransferase	1.0713	0.003847
Ribonuclease 3	1.06193	0.011892
2-C-methyl-D-erythritol 4-phosphate cytidylyltransferase	1.05637	0.007543
Valine--tRNA ligase	1.05175	0.024299
Malonyl CoA-acyl carrier protein transacylase	1.04678	0.012797
Beta sliding clamp	1.04512	0.021307
Protein translocase subunit SecY	1.02538	0.002377
Amidophosphoribosyltransferase	1.00868	0.007449
Alanine dehydrogenase	1.00129	0.024879
Membrane protein	1.00099	0.017972
Ion-translocating oxidoreductase complex subunit A	0.995998	0.015888
Lipid-A-disaccharide synthase	0.984339	0.022845
Na(+)/H(+) antiporter NhaA	0.977082	0.022986
Oxidoreductase, NAD-binding domain protein	0.975753	0.031813
Phosphatidylglycerol--prolipoprotein diacylglyceryl transferase	0.973878	0.033415
Multidrug transporter AcrB	0.970564	0.003861
Dihydropteroate synthase	0.950839	0.004142
DNA-directed DNA polymerase	0.933689	0.013408
Ribosomal RNA small subunit methyltransferase G	0.931313	0.015571
Phosphatidylserine decarboxylase proenzyme	0.919163	0.003029
S-adenosylmethionine	0.911522	0.034328
Phosphoenolpyruvate carboxykinase (ATP)	0.908184	0.027437
Ribonuclease R	0.904257	0.001806
Transposase	0.891325	0.001439
ATP-dependent DNA helicase RecG	0.886422	0.03203
Peptidase T	0.868661	0.019703
Polyribonucleotide nucleotidyltransferase	0.853515	0.020172
50S ribosomal protein L7/L12	0.816406	0.029439
Glycosyltransferase, group 2 family protein	0.813761	0.020255
Protein RecA	0.754386	0.04192
Glycosyl transferase	0.730839	0.013582
Transporter, dicarboxylate/amino acid	0.705261	0.015551
7,8-dihydroneopterin aldolase	0.695412	0.045395
30S ribosomal protein S4	0.6032	0.033398
Translation initiation factor IF-3	-0.700077	0.046601
dTDP-4-dehydrorhamnose reductase	-0.705618	0.031383
Transcriptional regulator	-0.780758	0.047249
50S ribosomal protein L20	-0.781127	0.025983
30S ribosomal protein S16	-0.785749	0.040331
Undecaprenyl-diphosphatase	-0.827288	0.014231
4-diphosphocytidyl-2-C-methyl-D-erythritol kinase	-0.83176	0.016487
10 kDa chaperonin	-0.841149	0.03147
Dephospho-CoA kinase	-0.842721	0.016337
Leucine--tRNA ligase	-0.845594	0.047629
UvrABC system protein C	-0.860478	0.006569
FAD	-0.871105	0.010938
30S ribosomal protein S6	-0.877195	0.013243
UDP-N-acetylglucosamine 1-carboxyvinyltransferase	-0.92222	0.037723
Ribosomal RNA small subunit methyltransferase H	-0.936179	0.012523
4-hydroxy-3-methylbut-2-enyl diphosphate reductase	-0.936544	0.004909
UniRef90_A0A0S1YUU7	-0.938756	0.02599
Hydroxylamine reductase	-0.96453	0.038482
Phosphoribosylglycinamide formyltransferase	-0.976404	0.049509
Glucose-6-phosphate isomerase	-0.977732	0.022805
Endonuclease III	-0.988251	0.046029
Probable GTP-binding protein EngB	-0.991013	0.001605
Ribosomal protein L11 methyltransferase	-0.9914	0.010818
50S ribosomal protein L19	-0.991469	0.011074
ATP-dependent zinc metalloprotease FtsH	-0.999081	0.008349
Copper homeostasis protein CutC	-1.00237	0.00625
Phospho-N-acetylmuramoyl-pentapeptide-transferase	-1.00684	0.002554
UDP-3-O-acyl-N-acetylglucosamine deacetylase	-1.02022	0.035264
tRNA (guanine-N(1)-)-methyltransferase	-1.0319	0.001602
DNA repair protein RecN	-1.04005	0.007593
Elongation factor 4	-1.04498	0.015459
Histidine kinase	-1.05263	0.000716
Beta-methylgalactoside transporter permease	-1.06551	0.043033
UniRef90_Q8REX6	-1.06649	0.04819
RmuC domain protein	-1.07539	0.021994
(R)-2-hydroxyglutaryl-CoA dehydratase activator	-1.08005	0.028539
Metal dependent hydrolase	-1.08924	0.048819
Phosphoglycerate kinase	-1.09174	0.041101
Peptidase propeptide and YPEB domain protein	-1.09805	0.002584
Putative membrane protein insertion efficiency factor	-1.10296	0.005208
50S ribosomal protein L34	-1.10847	0.006288
Probable membrane transporter protein	-1.10871	0.001757
UniRef90_X7S312	-1.13487	0.030286
UniRef90_J8S4N4	-1.13882	0.039579
GTPase Era	-1.14066	0.016212
Peptidase, S9A/B/C family, catalytic domain protein	-1.14263	0.001249
UniRef90_Q8RFI1	-1.14767	0.039271
Folylpolyglutamate synthase	-1.14823	0.025604
Ankyrin repeat proteins	-1.1485	0.039732
Protein-export membrane protein SecF	-1.16422	0.039984
GTPase Der	-1.16435	0.004406
UniRef90_D4CY38	-1.16444	0.041585
ABC 3 transport family protein	-1.16728	0.012595
Integral membrane protein	-1.16977	0.040166
IS110 family transposase	-1.17086	0.045631
Exodeoxyribonuclease 7 large subunit	-1.17211	0.01021
Trigger factor	-1.17522	0.0117
Acetyl-CoA C-acetyltransferase	-1.188	0.038953
UvrABC system protein B	-1.19311	0.001769
Branched-chain amino acid transport protein AzlD	-1.20223	0.037121
Serine racemase	-1.20927	0.026604
M3 family oligoendopeptidase	-1.21077	0.030008
5-nitroimidazole antibiotic resistance protein	-1.21154	0.001927
Branched-chain amino acid transport system II carrier protein	-1.21521	0.029085
Oligopeptide ABC superfamily ATP binding cassette transporter, ABC protein	-1.2238	0.006159
UniRef90_D5R9Z8	-1.23044	0.033955
Transcription antitermination protein NusB	-1.23084	0.000205
Histidine phosphatase family protein	-1.2335	0.025339
Phosphopantetheine adenylyltransferase	-1.23831	0.001176
UniRef90_G6C1G4	-1.23835	0.045528
Galactose/methyl galactoside import ATP-binding protein MglA	-1.2515	0.019293
Methyltransferase	-1.26769	0.000234
Purine-nucleoside phosphorylase	-1.27281	0.012433
Mini-ribonuclease 3-like protein	-1.27537	0.049224
Bifunctional protein RfaE, domain II	-1.27768	0.034382
dTDP-glucose 4,6-dehydratase	-1.28082	0.001032
YjgP/YjgQ family permease	-1.28342	0.011492
UniRef90_A0A2C6BG34	-1.28382	0.019032
tRNA-specific 2-thiouridylase MnmA 1	-1.29777	0.032676
Diadenylate cyclase	-1.30075	0.011816
UniRef90_D5RBM6	-1.30222	0.018199
CDP-diacylglycerol-serine O-phosphatidyltransferase	-1.30263	0.007787
UniRef90_D5RA61	-1.30421	0.038342
Spore photoproduct lyase	-1.30765	0.046601
Dipeptide-binding protein	-1.30904	0.020061
RND family resistance-nodulation-cell division efflux pump	-1.31234	0.037045
Putative manganese efflux pump MntP	-1.31269	0.048093
Glycine--tRNA ligase beta subunit	-1.31274	0.02065
Anti-sigma factor antagonist	-1.31353	0.01065
Enolase	-1.31654	0.004034
Macrolide-efflux protein	-1.31768	0.034224
Possible outer membrane protein	-1.32144	0.016082
Mg chelatase-like protein	-1.32521	0.040812
1-phosphofructokinase	-1.32775	0.030008
DNA polymerase III subunit beta	-1.34265	0.026552
UniRef90_D6GPI2	-1.34692	0.028754
Efflux transporter, RND family, MFP subunit	-1.35193	0.001501
UniRef90_D5RDX1	-1.35641	0.020945
Citrate lyase alpha chain	-1.35791	0.011666
Alanyl-tRNA editing protein	-1.35933	0.030096
UniRef90_D5RFA4	-1.35948	0.033657
UniRef90_A0A0M3US91	-1.36002	0.045003
Nucleotide-binding protein FN1089	-1.36098	0.006883
Glutamate dehydrogenase	-1.36359	0.00597
UniRef90_D5RAM4	-1.36447	0.022453
Ser/Thr protein phosphatase	-1.36839	0.026502
V-type sodium ATP synthase subunit C	-1.37013	0.032039
Asparagine synthase	-1.37037	0.004568
V-type ATP synthase subunit F	-1.37296	0.042075
Ethanolamine ammonia-lyase heavy chain	-1.37583	0.037504
UniRef90_D5RD81	-1.37588	0.009648
Methionine--tRNA ligase	-1.3793	0.000204
UniRef90_D5RE89	-1.38207	0.01686
Formate transporter	-1.38433	0.045823
Probable D-serine dehydratase	-1.38695	0.021707
Papain family cysteine protease	-1.38952	0.006859
UniRef90_A0A0M3UUK7	-1.39261	0.020935
UniRef90_A0A101K5M2	-1.39498	0.028729
CCS family citrate	-1.39795	0.005337
UniRef90_Q8RET3	-1.40024	0.040368
ATPase associated with chromosome architecture/replication	-1.40729	0.02544
UniRef90_Q8RGP7	-1.41085	0.03151
Polysialic acid capsule expression protein kpsF	-1.41326	0.022474
UniRef90_A0A2C6BWR2	-1.41349	0.033794
Signal peptidase I	-1.41707	0.000365
Precorrin-2 C(20)-methyltransferase	-1.42295	0.004745
PP-loop family protein	-1.4242	0.008626
Gluconate 5-dehydrogenase	-1.42679	0.032238
Pyrrolidone-carboxylate peptidase	-1.42711	0.019533
NAD kinase	-1.42734	0.001736
UniRef90_Q8RF86	-1.42966	0.010276
UPF0597 protein FN1147	-1.43177	0.040945
Tetracenomycin polyketide synthesis O-methyltransferase TcmP	-1.43601	0.027896
PTS system, Fru family, IIC component	-1.43876	0.008179
Transport protein	-1.4417	0.004613
UniRef90_Q8RFH7	-1.44298	0.02667
Hypoxanthine phosphoribosyltransferase	-1.44542	0.000327
UniRef90_R9RBR1	-1.44944	0.012855
UniRef90_G6C3K0	-1.4527	0.018478
Cell division protein FtsX	-1.46164	0.000263
Peptidase, M16 family	-1.46865	1.8e-05
Replicative DNA helicase	-1.4691	9.3e-05
5-formyltetrahydrofolate cyclo-ligase	-1.46958	0.000293
UniRef90_A0A377GS12	-1.46975	0.043484
UniRef90_R9RC22	-1.47266	0.014635
Putative D-threonate 4-phosphate dehydrogenase	-1.47348	0.032823
Delta-aminolevulinic acid dehydratase	-1.47354	0.005294
METHYLASPARTATE MUTASE	-1.48328	0.018444
Universal bacterial protein YeaZ	-1.48483	0.004971
DNA primase	-1.48634	0.001001
UniRef90_A0A0M1VTC7	-1.48847	0.02518
Dihydrofolate reductase	-1.49004	0.000738
5&apos -methylthioadenosine/S-adenosylhomocysteine nucleosidase	-1.49548	0.000103
UniRef90_D5RC54	-1.50027	0.024813
ArsC family transcriptional regulator	-1.50678	0.009895
UniRef90_A0A0M1VT75	-1.52123	0.036898
Fructose-1,6-bisphosphatase	-1.52178	0.003943
Cell division protein FtsA	-1.5234	2.3e-05
Na+/H+ antiporter family protein	-1.52469	0.004856
Acetyltransferase, GNAT family	-1.53097	6e-06
UniRef90_A0A0X3Y0F6	-1.53389	0.004819
Transcriptional regulator, Rrf2 family	-1.53524	0.001813
Uracil-DNA glycosylase	-1.54103	5.2e-05
DNA protecting protein DprA	-1.54303	0.002271
UniRef90_C7XP28	-1.55393	0.018097
UniRef90_Q8RH59	-1.55422	0.009474
D-aminoacyl-tRNA deacylase	-1.55492	2e-05
Cupin domain protein	-1.55931	0.004252
Serine/threonine protein kinase	-1.56049	0.001141
2,3-bisphosphoglycerate-dependent phosphoglycerate mutase	-1.56357	0.003959
UniRef90_A0A0M1VSB7	-1.5684	0.00126
Uroporphyrinogen-III C-methyltransferase	-1.5709	0.002861
UniRef90_D5RBF6	-1.57238	0.01828
Type I-B CRISPR-associated protein Cas7/Cst2/DevR	-1.57288	0.031894
Putative tRNA (cytidine(34)-2&apos -O)-methyltransferase	-1.57824	0.001184
Probable cell division protein WhiA	-1.58397	0.001102
MFS superfamily major facilitator transporter	-1.58669	0.01146
UniRef90_D6GSZ3	-1.59793	0.005276
Ribose ABC superfamily ATP binding cassette transporter, ABC protein	-1.60273	0.041858
Cell surface protein	-1.60493	0.001676
Protein GrpE	-1.60836	0.001055
S9 family peptidase	-1.60961	0.012143
UniRef90_A0A1S1MGV2	-1.61529	0.007046
WGR domain protein	-1.61907	0.010448
Glycerol kinase	-1.63142	0.005532
Protein translocase subunit SecD	-1.63548	0.002807
UniRef90_D5RA21	-1.63551	0.005972
DNA repair protein RecO	-1.63621	0
Enoyl-CoA hydratase/isomerase family protein	-1.64066	0.006421
Flavodoxin	-1.64229	0.000222
AbgT transporter family	-1.64521	0.004423
Histidinol-phosphate transaminase	-1.64539	0.030104
UniRef90_D5RD37	-1.65138	0.040125
UniRef90_U7U079	-1.65447	0.042562
Antibiotic biosynthesis monooxygenase	-1.65587	0.000492
UniRef90_D5REQ6	-1.65636	0.022201
UniRef90_Q8RE61	-1.65791	0.002482
UniRef90_A0A0S2ZUP9	-1.66009	0.012002
HAD hydrolase, family IB	-1.67934	0.002983
HD domain-containing protein	-1.68672	2e-06
50S ribosomal protein L32	-1.68835	1e-06
UniRef90_Q8RFK4	-1.68894	0.013246
Histidinol phosphate phosphatase HisJ family	-1.69546	0.012855
Efflux transporter periplasmic adaptor subunit	-1.69629	0.005661
Uracil-DNA glycosylase, family 4	-1.69837	0.004922
Phosphocarrier, HPr family	-1.70661	0.008192
Ribosome hibernation promoting factor	-1.70923	0.00417
Glycogen debranching enzyme	-1.71158	0.006931
Glutaconyl-CoA decarboxylase subunit beta	-1.71964	0.000205
Probable cytosol aminopeptidase	-1.72083	0.000616
UniRef90_A0A2C6BVX0	-1.72104	0.026034
Microcompartment protein	-1.72211	0.004934
UniRef90_Q8RFG4	-1.72396	0.008987
UniRef90_D6GTV1	-1.74342	1.8e-05
UniRef90_F7KZV5	-1.74715	0.025294
Transporter, auxin efflux carrier domain protein	-1.75057	0.005318
UniRef90_D6GTQ0	-1.75806	0.006313
tRNA(Met) cytidine acetate ligase	-1.76437	0.001114
ABC transporter, ATP-binding protein	-1.76699	4.2e-05
Mercuric reductase	-1.77133	0.004759
Redoxin family protein	-1.77203	0.001758
UniRef90_C7XR76	-1.78021	0.0071
Fructose-bisphosphate aldolase, class I	-1.78024	0.01141
YjeE family ATPase	-1.78302	0.001042
Ethanolamine utilization protein EutA	-1.78367	0.006936
Ethanolamine utilization protein EutJ family protein	-1.78375	0.024927
Hydroxyacylglutathione hydrolase	-1.79465	0.000119
Calcium-transporting ATPase	-1.796	7e-06
[Citrate [pro-3S]-lyase] ligase	-1.80316	0.012531
UniRef90_A0A101K5L0	-1.81831	0.00234
UniRef90_D6GRJ4	-1.82286	0.010407
UniRef90_A0A2C6AWJ3	-1.83153	0.003501
UniRef90_R9RA71	-1.83866	0.000657
UniRef90_A0A2C6BJJ0	-1.85417	0.002119
V-type ATP synthase subunit D	-1.85641	0.001188
UniRef90_D5RBZ5	-1.86214	0.001305
Citrate transporter	-1.86423	0.000691
UniRef90_Q8RFZ2	-1.86619	0.017308
Ethanolamine utilization protein eutM	-1.86952	0.002554
Nickel/cobalt efflux system	-1.87177	0.034563
Iron(III) dicitrate transport ATP-binding protein FecE	-1.875	0.010008
BMC domain protein	-1.8783	0.000801
UniRef90_G6C0X3	-1.88285	0.003283
Hydrolase	-1.88343	0.000422
UniRef90_D6GQV1	-1.88524	0.01382
UniRef90_D6GSR2	-1.88879	0.007955
UniRef90_A0A241PYQ0	-1.89398	0.002644
Shikimate kinase	-1.89419	1.8e-05
tRNA pseudouridine synthase A	-1.8979	3.8e-05
Sarcosine oxidase alpha subunit	-1.89882	0.000618
UniRef90_D5RAN3	-1.90375	0.003266
GTP-binding protein TypA	-1.9061	0.000855
Translational GTPase TypA	-1.91439	0.002695
Type I CRISPR-associated protein Cas8a1/Csx8	-1.91474	0.008663
Hemerythrin HHE cation binding domain protein	-1.91873	0.000115
UniRef90_A5TVE1	-1.92173	0.003558
Ethanolamine utilization protein EutQ	-1.92229	0.000211
Spermidine/putrescine ABC transporter, periplasmic spermidine/putrescine-binding protein	-1.93058	0.000731
UniRef90_D6GSH6	-1.93822	0.010092
Acetaldehyde dehydrogenase (Acetylating)	-1.94002	0.001285
NAD(P)H oxidoreductase	-1.94061	0.0495
Amino acid racemase	-1.94203	0.007092
Fusobacterium outer membrane protein family	-1.9489	0.000582
UniRef90_Q8RF27	-1.9623	0.000967
UniRef90_A0A2C6C0B3	-1.96271	0.006855
MarR family transcriptional regulator	-1.96645	3e-05
Citrate lyase acyl carrier protein	-1.97067	0.000322
Poly(R)-hydroxyalkanoic acid synthase, class III, PhaC subunit	-1.97282	0.020499
Thiol peroxidase	-1.97376	0.000753
Pilin (Bacterial filament)	-1.97449	0.03453
30S ribosomal protein S20	-1.97565	0
Endonuclease/exonuclease/phosphatase family protein	-1.98665	0.000155
Ethanolamine ammonia-lyase light chain	-2.00586	0.000452
UniRef90_D6GPZ6	-2.02296	0.004986
Glycine--tRNA ligase alpha subunit	-2.03148	0.000167
Precorrin-3B C(17)-methyltransferase	-2.03261	0.005819
UniRef90_A0A133NAX8	-2.03429	0.000514
UniRef90_A0A133NZH8	-2.03485	0.002668
Cell division protein FtsZ	-2.03696	0
DNA topoisomerase 1	-2.03913	0
UniRef90_D5RDW9	-2.03983	0.005155
Adenine-specific methyltransferase	-2.04	0.001838
Dipeptide transport system permease protein dppB	-2.05026	0.00275
Peptidase, U32 family	-2.05942	0.000228
Glutathione peroxidase	-2.06179	2.2e-05
ABC transporter substrate-binding protein	-2.06485	2.5e-05
UniRef90_D5RED7	-2.0705	0.000622
Methylthioribose kinase	-2.08425	0.011992
UniRef90_D6GR98	-2.08562	0.003185
UniRef90_D6GTL7	-2.08671	0.010398
UniRef90_Q8RFN8	-2.09422	0.000169
UniRef90_D6BIC4	-2.09532	0.000264
UniRef90_R9RCC7	-2.10007	0.00021
Oxygen-independent coproporphyrinogen-III oxidase-like protein	-2.11252	0
UniRef90_D6GTR3	-2.12218	0.006212
Alanine racemase	-2.12602	0
Aspartate--ammonia ligase	-2.13191	7.2e-05
UniRef90_D6GTC9	-2.13538	0.011527
Single-stranded DNA-binding protein	-2.13797	0
UniRef90_D6GRL0	-2.14594	0.004316
Serine--tRNA ligase	-2.14629	8.2e-05
UniRef90_A0A139N4N7	-2.14677	0.003789
23S rRNA methyltransferase	-2.15321	1e-06
FMN-binding domain protein	-2.15915	0.000217
50S ribosomal protein L10	-2.15991	1.8e-05
Ferric uptake regulation protein	-2.16253	0.00029
ABC transporter permease protein	-2.16661	3e-06
SsrA-binding protein	-2.16919	0
Probable N-glycosylase/DNA lyase	-2.17142	0.001224
Esterase	-2.17259	0.001414
Ribonuclease P protein component	-2.17301	0
Riboflavin transporter ImpX	-2.18848	0.005208
UniRef90_Q8RFB6	-2.19961	0.003507
UniRef90_Q8RFT7	-2.1999	0.001504
UniRef90_Q8REK5	-2.20065	0.037131
Succinylglutamate desuccinylase	-2.21286	0.004376
UniRef90_D5RFD1	-2.21304	0.000925
Oxaloacetate decarboxylase gamma chain	-2.21636	2e-06
RNA binding protein	-2.21686	0.001659
DNA-binding protein HU 1	-2.2203	0.00025
Uracil-DNA glycosylase family protein	-2.22152	0.000173
Flavoredoxin	-2.23081	0.00921
VanW domain protein	-2.2324	0.004151
S-layer homology domain-containing protein	-2.2482	0.004206
tRNA dimethylallyltransferase	-2.25299	0
UniRef90_A0A0M1VY29	-2.25327	0.00014
Magnesium transporter	-2.25625	0.000103
UniRef90_A0A1A9RU33	-2.25717	0.002584
UniRef90_D6GQC8	-2.26089	0.008173
UniRef90_Q8RE17	-2.26772	7e-06
UniRef90_D6GSX6	-2.26958	0.001279
UPF0265 protein FN0411	-2.27302	0.004898
UniRef90_A0A0M4RMK2	-2.27418	0.000609
UniRef90_D5RE43	-2.27583	0.001323
CDP-diacylglycerol--glycerol-3-phosphate 3-phosphatidyltransferase	-2.28172	0.000106
UniRef90_D4CY92	-2.28627	5.3e-05
UniRef90_D5RFN9	-2.28736	0.020332
Beta-eliminating lyase	-2.2888	0.001693
GntR family transcriptional regulator	-2.28902	0
Phenazine biosynthesis protein, PhzF family	-2.29378	6e-06
Sodium-dependent tyrosine transporter	-2.29951	0.000258
Arginine repressor	-2.30272	0.000358
UniRef90_R9RDM5	-2.30534	0.002417
C4-dicarboxylate ABC transporter permease	-2.30583	0.02285
UniRef90_D6GTF9	-2.31078	0
YhcH/YjgK/YiaL family protein	-2.31227	3.1e-05
HTH-type transcriptional regulator TtgR	-2.3128	0.000248
UniRef90_Q8RH27	-2.31822	0.000717
UniRef90_D6GR25	-2.32434	0.00778
Glyoxalase family protein	-2.32533	8e-06
UniRef90_R9RDJ9	-2.32908	0.00973
Family 2 AP endonuclease	-2.33224	0.019813
UDP-glucose 4-epimerase	-2.33617	0
UniRef90_D6GQW7	-2.33857	0.009923
UniRef90_UPI0009B9D830	-2.33875	2e-05
Amidohydrolase family protein	-2.34867	9e-06
Oligopeptide ABC transporter substrate-binding protein	-2.35074	0.003449
UniRef90_D6GU20	-2.35237	3.2e-05
UniRef90_D6GPT3	-2.35246	0.008938
FGGY family carbohydrate kinase	-2.35317	0.015235
Phosphate acetyltransferase	-2.35748	3e-06
UniRef90_Q8REZ1	-2.36401	0.01234
Peptide ABC transporter permease	-2.38187	2e-06
Amidohydrolase	-2.394	0
UniRef90_E8RKA9	-2.39476	0.000534
Pyridoxal phosphate homeostasis protein	-2.39627	0
UniRef90_Q8REG3	-2.39998	4e-05
Transposase, IS200 family	-2.40381	6.9e-05
Aldehyde dehydrogenase (NAD) family protein	-2.40576	2e-06
ABC-type antimicrobial peptide transport system, permease component, putative	-2.40961	0.031503
UniRef90_D6GPZ5	-2.41033	0.000578
UniRef90_A0A246EHD5	-2.41489	0.003735
Type IV pilin	-2.41943	0.009457
Ornithine decarboxylase	-2.43537	5.4e-05
UPF0109 protein HMPREF0389_00814	-2.44074	3.8e-05
ABC transporter, permease protein	-2.44636	0
UniRef90_Q8R6J3	-2.44945	5.9e-05
Dihydroxyacetone kinase	-2.45366	1.7e-05
Molybdopterin biosynthesis MoeB protein	-2.45508	5e-06
UniRef90_D6GR24	-2.46574	0.005688
Uracil phosphoribosyltransferase	-2.46623	0
Thymidylate kinase	-2.46675	3e-06
UniRef90_D6GSX5	-2.47245	0.010598
UPF0735 ACT domain-containing protein HMPREF0389_00371	-2.47479	0.003168
UniRef90_D6GQJ3	-2.47641	0.006867
Protease	-2.4827	2.5e-05
33 kDa chaperonin	-2.49099	2.8e-05
Rrf2 family transcriptional regulator	-2.4917	0
UniRef90_Q8RGZ2	-2.4917	0.000923
UniRef90_D6GRK2	-2.49921	0.000178
Galactose-1-phosphate uridylyltransferase	-2.50338	1.1e-05
V-type ATP synthase beta chain	-2.50746	4e-06
FAD dependent oxidoreductase	-2.50767	1e-06
NUDIX hydrolase	-2.5134	0
UniRef90_D6GQL8	-2.51474	0.004254
UniRef90_D6GU35	-2.5148	0.00372
Superoxide reductase (SOR)	-2.52538	0
Cytidylate kinase	-2.53049	0
Glutamate formiminotransferase, putative	-2.54196	0.027036
Alcohol dehydrogenase, iron-dependent	-2.54361	0.036008
dITP/XTP pyrophosphatase	-2.54366	2.2e-05
S-ribosylhomocysteine lyase	-2.54959	0
Ethanolamine permease	-2.54968	4e-06
UniRef90_D5RAR9	-2.55238	0.001715
UniRef90_D6GRE3	-2.55395	6.1e-05
UPF0597 protein HMPREF0389_00992	-2.55471	0.013227
Signal peptide peptidase SppA, 67K type	-2.55804	5e-06
Bifunctional protein GlmU	-2.56692	5e-06
Tetrapyrrole methylase family protein	-2.57668	0.000283
UniRef90_D6GSL6	-2.58199	0.001566
UniRef90_D6GTS3	-2.58426	0.037621
Acetylornithine aminotransferase	-2.58542	0.00024
Formimidoylglutamase	-2.58841	7e-06
MgpA protein	-2.58862	0.004035
Oligopeptide ABC superfamily ATP binding cassette transporter, permease protein	-2.58878	7e-06
UniRef90_D6GT02	-2.58902	0.004407
Asparaginase	-2.59126	0
Oligopeptide-binding protein OppA	-2.593	0
UniRef90_D5RCN5	-2.60264	0.010652
Competence protein ComC	-2.60688	0.002957
UniRef90_D6GSX4	-2.60796	0.000994
UniRef90_D6GSG8	-2.61094	3e-06
UniRef90_C0DWI4	-2.61302	0.009061
UniRef90_U7SJ44	-2.61313	0.000133
8-amino-7-oxononanoate synthase	-2.61349	6e-06
UniRef90_Q8REK3	-2.61542	0.002642
Thioredoxin-disulfide reductase	-2.61941	0
Release factor glutamine methyltransferase	-2.6227	0
Copper amine oxidase N-domain protein	-2.62339	0.00043
3-hydroxyacyl-[acyl-carrier-protein] dehydratase FabZ	-2.62504	0
UniRef90_E8RK63	-2.63328	0.000298
TRAP transporter solute receptor, TAXI family	-2.6341	3.3e-05
UniRef90_A3CQJ8	-2.63817	0.005211
UniRef90_A0A0E9F3A2	-2.64093	8.4e-05
UPF0297 protein HMPREF0389_00967	-2.64129	0.000553
HIRAN domain protein	-2.64437	0.008111
GatB/Yqey family protein	-2.65724	0
General stress protein 13	-2.6574	1e-06
RHS repeat-associated core domain protein	-2.66147	0.005313
Porphobilinogen deaminase	-2.66283	1e-06
GTP pyrophosphokinase	-2.67278	0
Oligo-beta-mannoside-specific phosphotransferase enzyme IIB component	-2.6797	0.017491
LytTr family DNA-binding response regulator	-2.68	0.010613
50S ribosomal protein L31	-2.68641	0
NG,NG-dimethylarginine dimethylaminohydrolase	-2.68775	0.002433
UniRef90_D6GSC9	-2.693	2e-06
DeoR family transcriptional regulator	-2.7	6e-06
Glutamyl-tRNA reductase	-2.70219	0
Peptidase, M20D family	-2.70486	0.002478
UniRef90_D6GSD4	-2.70765	1.8e-05
UniRef90_D6GRF7	-2.70859	0.003927
Spermidine/putrescine import ATP-binding protein PotA	-2.70978	0
UniRef90_D6GTC2	-2.71121	0.00167
RNA polymerase sigma factor RpoD family protein	-2.71268	0.039929
UniRef90_D5RCK4	-2.71643	0.00046
N-acetylneuraminate lyase	-2.71657	0
UniRef90_A0A0M1VXN4	-2.7207	0.000888
Fe2+/Zn2+ uptake regulation protein	-2.72762	0
Glutaconyl-CoA decarboxylase subunit alpha (Carboxyltransferase)	-2.72964	0.000585
UniRef90_A0A0M4SA10	-2.73062	0
MBL fold metallo-hydrolase	-2.73452	0
Formate acetyltransferase 3	-2.73484	0.00139
Neutral zinc metallopeptidase family protein	-2.73531	0
Precorrin-6Y C5,15-methyltransferase (Decarboxylating), CbiT subunit	-2.73706	1e-06
Formate--tetrahydrofolate ligase 1	-2.74011	0.006439
Potassium uptake protein, TrkH family	-2.74539	1e-06
Biotin-dependent carboxylase domain protein	-2.74553	2e-06
Coproporphyrinogen-III oxidase	-2.74619	0.043267
Ferredoxin--NADP+ reductase, subunit alpha	-2.74787	1.2e-05
UniRef90_Q8RH01	-2.7503	0.013696
Farnesyl pyrophosphate synthetase	-2.75694	1e-06
UniRef90_D6GPJ3	-2.7619	0.000698
UniRef90_D6GS33	-2.76297	2e-06
CAAX amino protease	-2.76672	0
UniRef90_D6GTB4	-2.77438	0
UDP-N-acetylglucosamine 2-epimerase	-2.78216	0
Putative copper-sensing transcriptional repressor CsoR	-2.78471	5e-06
Precorrin-4 C(11)-methyltransferase	-2.78515	0
UniRef90_D6GT46	-2.78686	0.014198
Electron transfer flavoprotein domain protein	-2.78994	0.00028
Hep/Hag repeat protein	-2.79297	3.2e-05
UniRef90_D6GQF2	-2.81659	1e-06
Probable transcriptional regulatory protein HMPREF0389_00396	-2.81696	0.000897
UniRef90_D6GRZ8	-2.82115	0.002339
Heavy metal translocating P-type ATPase	-2.82613	7.3e-05
UniRef90_A0A1B6VVE1	-2.83082	0.001343
Ribonuclease, Rne/Rng family	-2.83375	0.00282
Flavodoxin domain protein	-2.83991	0.000606
UniRef90_C0DWC3	-2.84145	0.007722
Ribosome biogenesis GTPase A	-2.84462	0
UPF0473 protein HMPREF0389_00965	-2.84553	0.000267
UniRef90_D6GSJ2	-2.84805	7.6e-05
UniRef90_A3CL26	-2.85036	0.002948
LD-carboxypeptidase	-2.85251	1.6e-05
UniRef90_C0DX47	-2.85598	0.01542
Integrase-recombinase	-2.86422	0.012614
UniRef90_E8RKB0	-2.86797	0.000233
UniRef90_Q8REN5	-2.87155	0.013449
UniRef90_D6GQP7	-2.87238	0.004975
SMI1 / KNR4 family protein	-2.88712	0
Thermonuclease	-2.88756	4e-06
UniRef90_E7RNM7	-2.88987	0.001128
UniRef90_D6GQP8	-2.89296	0.014852
UniRef90_J8VFN0	-2.89305	3e-06
UniRef90_D6GTQ1	-2.89698	1.4e-05
Cyclase	-2.89878	0.004217
ArsC family protein	-2.89934	0
PRD domain protein	-2.89936	6e-06
UniRef90_E8KX97	-2.90467	0.000929
UniRef90_W3Y8T5	-2.90478	0.015993
UniRef90_D6GQE2	-2.90587	0.000746
Cold-shock DNA-binding protein family	-2.90693	0.03547
UniRef90_D6GPT0	-2.91757	0.000134
Deoxyribose-phosphate aldolase	-2.92093	0
UniRef90_A0A1A9RPZ1	-2.92308	0.020145
UniRef90_D6GTS8	-2.92387	2.4e-05
SusD family protein	-2.93497	3e-05
TonB family domain protein	-2.93941	0.024599
UniRef90_A0A1A9RS55	-2.93993	0.034692
UniRef90_A0A133NNE4	-2.9452	0.001165
Sigma factor regulatory protein, FecR/PupR family	-2.95623	0.000751
Cadmium-exporting ATPase	-2.95885	0
Monogalactosyldiacylglycerol synthase, C-terminal domain protein	-2.95963	0.016604
Acetylglutamate kinase	-2.96401	0.000102
Ribosomal-protein-alanine acetyltransferase	-2.96876	0
Kinase, PfkB family	-2.96881	0.003184
Sporulation initiation inhibitor soj family protein	-2.97397	0.000814
(R)-2-hydroxyglutaryl-CoA dehydratase, beta subunit	-2.97466	2e-06
UniRef90_D6GSA5	-2.98166	0.00057
UniRef90_E8RK70	-2.98344	8.8e-05
Leucine Rich Repeat protein	-2.98647	0.001555
Holliday junction ATP-dependent DNA helicase RuvB	-2.98942	0
Ethanolamine utilization protein	-2.99116	0
UniRef90_D6GTJ6	-2.99349	0.012515
UniRef90_D6GS39	-2.99483	0.003364
UniRef90_V7I967	-2.999	0.003473
UniRef90_U2JJW2	-3.00704	0.007174
UniRef90_D6GQS7	-3.0158	0.000451
UniRef90_D6GRQ6	-3.01734	5.4e-05
Fibronectin-binding protein	-3.01884	0.001384
3H domain protein	-3.01985	0
UTP--glucose-1-phosphate uridylyltransferase	-3.02671	0
UniRef90_D6GRH0	-3.02902	0.000479
RNA polymerase sigma factor SigA	-3.03106	0
Copper amine oxidase domain protein	-3.03666	1e-06
PspA/IM30 family protein	-3.03739	0.023924
UBA/TS-N domain protein	-3.04256	0
UniRef90_D6GQ00	-3.04286	4.7e-05
TM2 domain protein	-3.05039	2.4e-05
UniRef90_D6GTQ2	-3.05206	0.000122
Amidinotransferase family protein	-3.05319	2e-06
Zinc ABC transporter permease	-3.05431	2e-06
Phospholipase, patatin family	-3.056	0.034494
Cytochrome c-type biogenesis protein CcdA	-3.05819	0
UniRef90_C0DYI2	-3.06244	0.030506
DNA-binding protein HU	-3.06251	0
UniRef90_F0I7P8	-3.06303	0.024604
Gamma-glutamyltransferase	-3.06905	0.000213
Dinitrogenase iron-molybdenum cofactor	-3.07073	0
Transcriptional regulator, Cro/CI family	-3.07533	6e-06
Kinase autophosphorylation inhibitor KipI	-3.07829	0
UniRef90_G6A4F4	-3.08404	0.004772
NUDIX domain-containing protein	-3.08423	0
ComE operon protein	-3.08879	0.002553
UniRef90_D6GSM1	-3.09284	0.00031
Mu-like prophage FluMu DNA-binding protein Ner family protein	-3.09318	0.005998
UniRef90_D5RE40	-3.09417	2.9e-05
5-oxoprolinase subunit A	-3.09477	0
Peptidase, M23 family	-3.09651	0
Cation/multidrug efflux pump	-3.09878	0.000408
UniRef90_D6GU48	-3.10289	0.018171
UniRef90_D6GT50	-3.10295	0.000789
UniRef90_V7IEQ1	-3.11171	0.000603
S1 RNA binding domain protein	-3.11349	0
Branched-chain amino acid ABC transporter, permease protein	-3.12019	0
PTS family porter (PTS), galactitol-specific IIC component	-3.12281	0.000413
UniRef90_D6GT49	-3.12395	0.002023
Malonate transporter	-3.12581	0.000237
UniRef90_E8RK76	-3.13516	0.016201
Fe-hydrogenase large subunit family protein	-3.14092	1.2e-05
Ppx/GppA phosphatase family protein	-3.14129	7.5e-05
UniRef90_U2JMJ6	-3.14301	0.000559
TonB-dependent receptor plug domain protein	-3.1466	2.4e-05
UniRef90_D6GQ43	-3.1468	1e-06
UniRef90_C0DTB3	-3.14778	0.023942
ROK family protein	-3.14937	0
Histidine kinase A domain protein	-3.15293	0.00712
UniRef90_E8RK84	-3.15624	0.000414
ATP-dependent RNA helicase, DEAD/DEAH box family	-3.15729	7e-06
Peroxide operon transcriptional regulator	-3.15957	5.6e-05
UniRef90_D5RFP1	-3.15984	4.1e-05
Dihydroorotate dehydrogenase, electron transfer subunit	-3.16138	0.012492
Transcriptional regulatory protein, C-terminal domain protein	-3.16163	0.043228
Putative Na+/H+ antiporter NhaC	-3.16922	0.000356
Glutamate	-3.17384	0.015935
UPF0237 protein HMPREF0389_00398	-3.17489	0.000778
RDD family protein	-3.17552	0.005579
UniRef90_D6GTC7	-3.17586	1e-05
Penicillin-binding protein, 1A family	-3.17757	0.000244
UniRef90_D6GTN7	-3.18251	0
DNA-binding helix-turn-helix protein	-3.18481	0
M18 family aminopeptidase	-3.18605	0
Phosphoglucomutase	-3.19159	0
Ribosomal large subunit pseudouridine synthase family protein	-3.19317	0.000749
Chromosome partition protein Smc	-3.19689	0
UniRef90_D6GTA7	-3.19983	0.000201
Hemolysin activator protein	-3.20043	6e-06
UniRef90_D6GQR8	-3.20303	0.000113
UniRef90_F5U0D7	-3.20807	3.9e-05
Flavodoxin-like protein	-3.20917	0.038759
Segregation and condensation protein B	-3.21113	0
Glucosamine--fructose-6-phosphate aminotransferase (Isomerizing)	-3.22104	0.036434
ABC transporter, permease/ATP-binding protein	-3.22404	0.000738
UniRef90_D6GRR0	-3.22456	0.000256
Type I restriction-modification system DNA-methyltransferase	-3.22651	0.005541
UniRef90_D6GTV8	-3.22982	0
UniRef90_D6GQR7	-3.23213	1.5e-05
Precorrin-6A reductase	-3.23246	0
Cob(I)yrinic acid a,c-diamide adenosyltransferase	-3.23391	0
Stage II sporulation protein E	-3.23435	0.000119
Lytic murein transglycosylase	-3.2365	8e-06
Glycine-betaine ABC transporter, ATPase component, putative	-3.23993	0.021407
Site-specific recombinase	-3.24019	1e-06
Precorrin-8X methylmutase	-3.24043	0
UniRef90_D6GS26	-3.24084	0.000226
3-oxoacyl-(Acyl-carrier-protein) reductase	-3.24164	7e-05
UniRef90_A3CJZ6	-3.24238	0.000224
LysM domain protein	-3.24261	0
Acetyl-CoA acetyltransferase	-3.24569	0
UniRef90_A3CQJ9	-3.2462	1e-05
UniRef90_D6GT47	-3.24845	0.003994
Pur operon repressor	-3.25311	0.004326
ATP synthase epsilon chain	-3.25324	0
Nucleotidase	-3.25426	1.5e-05
UniRef90_D6GQK3	-3.25923	0.048422
Competence protein CelA	-3.26286	0.02053
Glycosyl transferase family 1	-3.2634	0.019968
UniRef90_D6GTV9	-3.26858	1.1e-05
Filamentous hemeagglutinin family domain protein	-3.27216	0.002328
Thioesterase superfamily protein	-3.27635	0.002255
Pyruvate dehydrogenase E1 component	-3.2804	0.005035
UniRef90_D6GTJ0	-3.28065	0.036995
A/G-specific adenine glycosylase	-3.28168	0
UniRef90_D6GTN8	-3.28198	1.2e-05
L-lactate dehydrogenase	-3.2829	0
V-type sodium ATPase, K subunit	-3.28861	0
UniRef90_Q8DWL4	-3.29214	0.004289
IclR family transcriptional regulator	-3.29293	0.001304
UniRef90_Q8RH00	-3.29587	7e-06
Glycerol-3-phosphate dehydrogenase [NAD(P)+]	-3.29827	0
UniRef90_D6GTA0	-3.29965	0.001756
UniRef90_C0DYE7	-3.29984	0.033156
Iron-sulfur cluster-binding protein	-3.30052	0
UniRef90_E8RK73	-3.30099	0.001038
UniRef90_D6GSG7	-3.30317	0.005819
Methylenetetrahydrofolate--tRNA-(uracil-5-)-methyltransferase TrmFO	-3.3048	0
Prepilin-type cleavage/methylation N-terminal domain protein	-3.30864	0.002218
UniRef90_H1D891	-3.31213	0
UniRef90_D6GQW1	-3.31417	0.00161
Enoyl-[acyl-carrier-protein] reductase [NADH]	-3.31437	0.015326
Phosphoribulokinase family protein	-3.31467	8.7e-05
Glutamine ABC superfamily ATP binding cassette transporter, membrane protein	-3.3155	0.000205
Na/Pi-cotransporter family protein	-3.31595	0.0001
4-phosphoerythronate dehydrogenase	-3.31664	0
Transcriptional regulator, GntR family	-3.31676	0
DNA-directed RNA polymerase subunit omega	-3.31798	0
Phosphoribosylformylglycinamidine cyclo-ligase	-3.32021	0
PTS system, mannose/fructose/sorbose family, IID component	-3.32046	0.021993
UniRef90_D6GR55	-3.32335	0.000164
UniRef90_T1ZC20	-3.32356	0.000995
UniRef90_E8RK67	-3.32767	6.8e-05
[truncated: 5,980 more rows]

## Sheet: 50% serum over 5% serum
Gene Family	log2FC	FDR
UniRef90_Q7MVC5	4.96513	0
Nickel ABC transporter, permease protein	4.87942	0
UniRef90_Q8RIC0	4.61106	6.7e-05
UniRef90_Q7MWS0	4.54506	0
Arginine ABC transporter, periplasmic arginine-binding protein ArtP	4.25635	1e-06
Nickel ABC transporter, nickel/metallophore periplasmic binding protein	4.23452	0
Membrane protein (Fragment)	3.93175	5.7e-05
UniRef90_Q8RGY0	3.91599	0
UniRef90_Q7MW88	3.91395	0
Phosphoadenosine phosphosulfate reductase	3.8716	0
Nickel transport ATP-binding protein nikE	3.78354	0
UniRef90_A0A0M5MAC0	3.74445	0
UniRef90_F7L2G6	3.72783	0.000302
Sodium/pantothenate symporter	3.72394	0
UniRef90_Q7MW18	3.72392	0
UniRef90_UPI000C198206	3.60262	0
UniRef90_B2RJD5	3.58093	1e-06
UniRef90_C7XS43	3.55383	3e-06
UniRef90_Q8RGY1	3.54941	0
UniRef90_Q8RG72	3.51447	0
UniRef90_A0A117MWI5	3.50279	0
UniRef90_Q8RHH0	3.444	0.000341
UniRef90_Q8RIB4	3.39372	0
FAD binding domain protein	3.34271	0.000689
UniRef90_D5RA69	3.29983	0
UniRef90_F7L262	3.2886	0
UniRef90_Q8RG71	3.25309	0
UniRef90_D5RE45	3.23904	0
UniRef90_Q7MX00	3.23454	1.2e-05
UniRef90_U7T3L1	3.22252	0
Ribonucleoside-triphosphate reductase	3.15162	0
Oligopeptide transport ATP-binding protein OppD	3.10172	3e-05
DUF1661 domain-containing protein	3.09876	1.1e-05
UniRef90_Q8RI41	3.08357	1e-06
UniRef90_Q8RH22	3.07932	0
UniRef90_A0A133P485	3.07439	0
UniRef90_Q7MT68	3.05476	0
UniRef90_Q8RHH4	3.02402	0
IAA acetyltransferase	3.01943	0
Dimethylallyltransferase	2.99199	0
UniRef90_Q8RFS4	2.98056	1e-06
UniRef90_A0A223AWI6	2.97912	0
UniRef90_D5RFK9	2.97742	0
UniRef90_B2RKX3	2.97468	6.3e-05
DNA-repair protein	2.97225	0
UniRef90_B2RJ19	2.96987	0.000576
UniRef90_Q7MW20	2.95763	0
(R)-2-hydroxyglutaryl-CoA dehydratase beta subunit	2.95753	0
Topoisomerase IA	2.95591	0
NIFS protein	2.955	0
UniRef90_D5RF86	2.95341	0
UniRef90_Q7MUL2	2.9495	0
UniRef90_Q8RI09	2.946	0
Peptidase S24-like protein	2.94477	1e-06
UniRef90_Q8RHK2	2.93508	0
Nitrogen assimilation regulatory protein	2.90976	0
Possible ribosomal protein	2.89279	0
UniRef90_C7XML6	2.89176	0
UDP-N-acetylglucosamine 4,6-dehydratase	2.87054	0
UniRef90_Q8RHN1	2.85882	0.000298
UniRef90_Q7MW19	2.84331	0
UniRef90_D5RE15	2.82507	3.3e-05
UniRef90_D6GR26	2.81998	0.027614
UniRef90_Q8RI97	2.80617	3e-06
tRNA uridine 5-carboxymethylaminomethyl modification enzyme MnmG 1	2.79712	0
UniRef90_Q7MU89	2.79192	0
UniRef90_A0A101K6V4	2.78096	0
UniRef90_A0A0M1VXJ1	2.77907	0.003073
N-acetylneuraminate synthase	2.76994	0
UniRef90_G6C0U6	2.76603	0
UniRef90_Q7MWB3	2.75037	0
N-acetylneuraminate-binding protein	2.73166	0
UniRef90_A0A0M4SU21	2.72945	1.1e-05
UniRef90_Q7MWA9	2.72578	0
UniRef90_Q7MX61	2.70996	0
UniRef90_A0A117MWK4	2.70925	4.4e-05
DNA-directed RNA polymerase sigma-70 factor	2.70858	0
UniRef90_Q8RH93	2.70151	0.020183
UniRef90_Q8RIA8	2.69233	0
UniRef90_Q8RF56	2.69	0.015332
UniRef90_Q8REU2	2.6889	0
Mobilizable transposon, excision protein, putative	2.67967	0
UniRef90_Q7P5Y6	2.67866	2e-06
UniRef90_W1RBF1	2.67277	0.004974
UniRef90_Q7MWU3	2.6714	0
UniRef90_Q7MTY0	2.66722	2.8e-05
Spore coat polysaccharide biosynthesis protein spsF	2.66115	0
UniRef90_D5RAV2	2.65898	0
Iron-sulfur flavoprotein	2.65618	0.000832
UniRef90_U7TU77	2.65356	0.002128
UniRef90_Q8RHH3	2.64866	0
UniRef90_U2JXT2	2.64626	0
DUF3987 domain-containing protein	2.63788	3.5e-05
UniRef90_Q7MW25	2.63756	0.00017
UniRef90_Q7MWQ4	2.63215	0
UniRef90_Q7MWU4	2.63111	1e-06
Gamma-glutamyltranspeptidase	2.63086	4.9e-05
UniRef90_Q8RIK2	2.62037	0.008877
UniRef90_A0A101K6M3	2.61193	0
UniRef90_Q8RID5	2.60873	0
UniRef90_A0A095WL63	2.60089	1.4e-05
UniRef90_A0A223AXD1	2.59984	3e-06
Nicotinate-nucleotide pyrophosphorylase (Carboxylating)	2.59469	0.000117
UniRef90_B2RJE3	2.58406	0
UniRef90_A0A0M1VT22	2.58258	0
UniRef90_U7SSC2	2.57976	4e-06
XynC protein	2.56283	0
Exonuclease SBCD	2.55371	1.5e-05
UniRef90_A0A0X3Y0G4	2.54656	1e-06
UniRef90_A0A0A2EYX5	2.5415	2e-06
UniRef90_A0A0M4SV33	2.53845	0.039382
UniRef90_Q7MUM0	2.53258	0
Polyphenol oxidase	2.52072	2e-06
UniRef90_Q8RHX0	2.51892	7.1e-05
UniRef90_A0A099X1Y9	2.51249	0
Chaperone protein ClpB	2.50543	0
N-acetylmannosamine kinase	2.49984	0
UniRef90_Q8REQ5	2.49783	1e-06
UniRef90_U7SN84	2.49772	8e-06
UniRef90_Q8RE79	2.4973	0.000525
UniRef90_B2RI83	2.49518	3e-06
UniRef90_Q8RFZ5	2.49142	5e-05
UniRef90_Q8RHH2	2.4904	3e-06
UniRef90_D5RAV8	2.48815	1e-06
PF03235 family protein	2.48707	0
PF13101 family protein	2.48518	0
UniRef90_Q8RE35	2.4806	7e-06
UniRef90_A0A0A2F437	2.47994	0
UniRef90_Q7MTP3	2.47874	4.8e-05
Arginine permease	2.47814	0
UniRef90_Q8RE95	2.47183	2.3e-05
Conjugative transposon protein TraG	2.47088	0
Toxin-antitoxin system, antitoxin component, Xre family	2.46573	0
Toxin-antitoxin system, antitoxin component, ribbon-helix-helix domain protein	2.46215	0
UniRef90_D5RAM0	2.46033	0
Bacterial mobilization protein MobC	2.45032	0
YbaK/prolyl-tRNA synthetase domain protein	2.43503	8e-06
UniRef90_W1R943	2.4317	0
UniRef90_H1HH07	2.42909	2e-06
UniRef90_Q7MVQ9	2.42163	0
Lipopolysaccharide core biosynthesis protein RfaQ	2.41511	1e-05
UniRef90_Q8RHE1	2.41414	0.000569
Two-component sensor histidine kinase	2.40103	0
UniRef90_A0A1R4DYC9	2.39692	0
UniRef90_Q7MVN0	2.39492	6e-06
UniRef90_Q7MUM1	2.39008	0
Possible biopolymer transport protein ExbD	2.38977	0
UniRef90_D5RBT9	2.38087	0
UniRef90_Q8RG66	2.37948	1e-06
Lipopolysaccharide biosynthesis protein	2.3789	1e-06
UniRef90_Q7MX08	2.37863	0
UniRef90_B2RGR9	2.37781	0
UniRef90_B2RL98	2.37501	0.000448
Uncharacterized RNA methyltransferase FN1713	2.37051	8e-06
UniRef90_A0A0K9CNN4	2.36692	0.005148
UniRef90_A0A0M1VTP1	2.36552	0
UniRef90_D5RAD6	2.36236	0.00392
Cyclically-permuted mutarotase family protein	2.36016	0
Glutaconyl-CoA decarboxylase subunit alpha	2.35134	0
UniRef90_Q7MT77	2.3458	0
UniRef90_A5TVF0	2.34419	0
Metal-dependent carboxypeptidase	2.34247	3e-06
UniRef90_L1NCF0	2.33443	0.013204
PF10881 family protein	2.3219	0
UniRef90_Q7MUL9	2.31974	4e-05
UniRef90_B2RJ20	2.31581	0.001057
UniRef90_Q8RHP3	2.31301	0.000138
UniRef90_R9R9C1	2.30344	6.1e-05
tRNA-specific 2-thiouridylase MnmA 2	2.29744	8e-06
UniRef90_C7XSJ6	2.29333	2.1e-05
Anthranilate synthase component II	2.28668	0
Protein yicC	2.28303	1e-05
GlcNAc transferase	2.27969	8e-06
RNA polymerase sigma70	2.27713	0
UniRef90_C7XPP4	2.27098	0.013779
Probable primosomal protein N&apos	2.26288	0
UniRef90_Q7MVA9	2.26246	1.9e-05
UniRef90_A0A254N0T1	2.26125	0
UniRef90_D5RBW8	2.26115	0.002883
UniRef90_C7XPH5	2.2587	0.010596
Metal dependent phosphohydrolase	2.25761	1.9e-05
UniRef90_Q7MU44	2.24729	0
UniRef90_D5RC43	2.23953	0.005045
UniRef90_Q7MV83	2.23709	0
UniRef90_Q7MWF5	2.23322	3e-06
UniRef90_F7L2K0	2.21891	4.1e-05
UniRef90_Q7MVN1	2.21832	1.8e-05
UniRef90_B2RHL1	2.21748	0.000161
Chorismate synthase	2.21599	0
UniRef90_Q8REU4	2.21554	0
UniRef90_F7L126	2.21536	4.6e-05
UniRef90_Q8RFF9	2.2045	1.5e-05
tRNA uridine 5-carboxymethylaminomethyl modification enzyme MnmG 2	2.20373	2.4e-05
UniRef90_Q7P675	2.19909	9e-06
UniRef90_C7XMR9	2.1979	1.3e-05
UniRef90_Q7MVQ4	2.194	7.1e-05
Outer membrane protein P1	2.18847	0
UniRef90_D5RA36	2.17843	2e-06
UniRef90_Q7MUK0	2.17784	0
Sigma-70 region 2	2.17739	0
UniRef90_F7KZQ9	2.17668	0.007299
Replication protein	2.17329	0.043532
UniRef90_Q8RIC3	2.17167	0.011501
dGTP triphosphohydrolase	2.17004	1.3e-05
UniRef90_Q7MVF4	2.16842	0
UniRef90_Q8RDY5	2.15947	8e-06
Adenosylcobalamin-dependent DIOL dehydratase gamma subunit	2.15908	0.000163
UniRef90_Q8RG68	2.15639	2.2e-05
Heptose (II) phosphotransferase	2.14618	3.8e-05
AlwI restriction endonuclease	2.14465	3.3e-05
Lipopolysaccharide heptosyltransferase-1	2.1391	1.2e-05
UniRef90_Q7MVW4	2.13522	0.000234
UniRef90_Q7MTD6	2.13208	0
Arsenical pump-driving ATPase	2.13176	1.5e-05
UniRef90_A0A095XQ31	2.12663	2.2e-05
UDP-N-acetylmuramoyl-tripeptide--D-alanyl-D-alanine ligase	2.12109	0
RND superfamily resistance-nodulation-cell division antiporter	2.11794	0.000204
UniRef90_U7SSN4	2.11439	8.3e-05
UniRef90_Q7MUV3	2.11158	0
Heteropolysaccharide repeat unit export protein	2.10921	6.6e-05
RNA polymerase sigma54 factor	2.10847	0
UniRef90_Q7MW11	2.10328	0
UniRef90_Q8RGC3	2.09927	0.000124
Ethanolamine utilization protein EutP	2.09546	0.000117
UniRef90_A0A1S1MEE6	2.09473	3e-06
Cobalamin biosynthesis protein CbiQ	2.09067	2e-05
Cob(I)yrinic acid a c-diamide adenosyltransferase	2.09037	0.000165
methylated-DNA--[protein]-cysteine S-methyltransferase	2.08826	0.002452
UniRef90_D5RCZ3	2.08525	0.001234
Possible ammonia monooxygenase	2.08121	5.6e-05
UniRef90_Q8RI98	2.08025	2.1e-05
UniRef90_T2NDW1	2.07964	1e-06
UniRef90_Q7MVK1	2.07623	0
SEC-INDEPENDENT PROTEIN TATD	2.0722	0.001061
7TM-HD extracellular	2.06958	6e-06
Transporter, SSS family	2.06455	0.000105
Quinolinate synthase A	2.06283	0.001235
UniRef90_D5RFN3	2.05837	0.000984
UniRef90_Q8RE40	2.04843	0.000407
UniRef90_Q7MUW4	2.04841	0
Anaerobic ribonucleoside-triphosphate reductase-activating protein	2.04826	0
UniRef90_Q8RID9	2.03742	0.000287
UniRef90_A0A117MWD5	2.03399	0.000133
Phosphoheptose isomerase	2.03353	8e-06
Para-aminobenzoate synthase component I	2.02787	0.000174
UniRef90_W3YNN5	2.02253	7.6e-05
Transcriptional regulator, biotin repressor family	2.01843	0.000451
UniRef90_G6C4D1	2.01747	0.001796
UniRef90_A0A101K612	2.0172	0.003351
Electron transfer flavoprotein beta-subunit	2.0004	5e-06
4-amino-4-deoxychorismate lyase	1.99451	0.000353
ABC transporter integral membrane protein	1.99345	0.000154
Peptidase M20 domain-containing protein 2	1.98132	0.006609
UniRef90_Q8RI90	1.97927	0.007399
UniRef90_Q8REB2	1.97825	5.3e-05
UniRef90_Q7MWK1	1.97758	0
UniRef90_J8V5H9	1.9709	0.002557
UniRef90_Q8RDZ6	1.96998	0.017582
Probable transcriptional regulatory protein FN1661	1.96668	0.000115
IS982 family transposase IS195	1.96637	0
UniRef90_Q8RH06	1.96577	0.002287
Chaperone protein HtpG	1.96249	0
UniRef90_A0A2N6TJF5	1.9604	0.031569
OLD family endonuclease	1.9561	0.000292
Possible SMF family Rossmann fold nucleotide-binding protein	1.95484	0.008044
Glutaconate CoA-transferase subunit A	1.95271	0
UniRef90_A0A0M1VSJ4	1.94976	1.1e-05
UniRef90_Q8RE38	1.94931	0.000433
Outer membrane protein TolC	1.94885	0.001426
Malonyl-[acyl-carrier protein] O-methyltransferase	1.94729	0
UniRef90_D5RCL3	1.93912	0.000222
S1 RNA binding domain	1.93849	2.9e-05
UniRef90_Q8RE39	1.93789	0.000293
Ferrous iron transporter C	1.93687	5e-06
Choline transporter	1.93663	4.7e-05
UniRef90_D5RFH6	1.92811	0.001553
UniRef90_D5RD44	1.92612	0.000305
Conjugative transposon TraJ protein	1.9236	0
UniRef90_Q8REM2	1.922	1.1e-05
Neutral zinc metallopeptidase	1.91925	0
UniRef90_Q8RDN2	1.91577	6.2e-05
UniRef90_A0A133NYY6	1.91268	0.000226
UniRef90_D6GRL0	1.91218	0.007637
UniRef90_Q8REQ4	1.91211	0.000784
UPF0122 protein FN1394	1.9004	2.4e-05
UniRef90_A0A0S2ZQN1	1.899	0.000242
Bifunctional 3-dehydroquinate synthase/phosphatase	1.89708	0.001656
Heme ABC superfamily ATP binding cassette transporter membrane protein HmuU	1.88907	0.000164
Conjugative transposon protein TraF	1.87914	0
Iron complex transport system substrate-binding protein	1.87689	5.1e-05
UniRef90_Q8RGW8	1.87605	0.000275
Tetratricopeptide repeat family protein	1.87497	0.000114
Branched-chain amino acid transport protein azlC	1.87177	0.0003
Cysteine desulfurase family protein	1.8672	0
Response regulator receiver domain protein	1.86498	0
UniRef90_Q8RIQ4	1.8616	0.00021
Hemin transport system ATP-binding protein hmuV	1.85861	0.000123
Thiamine biosynthesis protein ThiS	1.85813	0
RNA-directed DNA polymerase	1.85694	7e-05
Conjugative transposon protein TraC	1.85017	8e-06
tRNA threonylcarbamoyladenosine biosynthesis protein TsaE	1.84475	0
UniRef90_G5GEI2	1.84377	0
Ethanolamine utilization protein EutS	1.84024	0.000173
UniRef90_Q8RFU9	1.84011	0.000424
ATPases and helicase subunits involved in DNA replication	1.83795	0.000116
DNA helicase II	1.83714	0.000624
UniRef90_B2RKG3	1.83491	0
UniRef90_U7TTB0	1.83323	0.000121
Possible RNA-binding protein	1.83312	0.0006
UniRef90_B2RHZ2	1.83261	0
ABC transporter, iron chelate uptake transporter (FeCT) family, permease protein	1.82135	0.0091
7-carboxy-7-deazaguanine synthase	1.82035	0
UniRef90_Q8RIM4	1.81889	0.027038
Putative zinc metalloprotease FN1322	1.81869	0.00046
UPF0213 protein FN1575	1.81796	0.000571
RNA pseudouridine synthase	1.81773	0.000298
Fructose-2,6-bisphosphatase	1.81333	0
Cell elongation specific D,D-transpeptidase	1.81035	0.000215
UniRef90_A0A134DNT9	1.8063	0
UniRef90_Q7MUT4	1.80601	0
6-carboxytetrahydropterin synthase	1.80337	0
UniRef90_A0A223AX62	1.80186	0.000591
tRNA1(Val) (adenine(37)-N6)-methyltransferase	1.80156	0
UniRef90_Q8RGX2	1.80011	0.002828
INTEGRAL MEMBRANE PROTEIN, YGGT FAMILY	1.79701	0.000989
Possible O-antigen ligase	1.79696	0.000417
UniRef90_Q8RDQ5	1.79536	0.000295
Adenosylmethionine--8-amino-7-oxononanoate transaminase	1.79516	5.7e-05
Aminobenzoyl-glutamate transporter	1.79211	5.2e-05
LysR family transcriptional regulator	1.78343	4.1e-05
DNA helicase	1.7794	0
UniRef90_B2RIZ6	1.77544	0.000458
Helicase SNF	1.77499	0.000353
UniRef90_D5RCQ2	1.77397	0.001101
Cation ABC superfamily ATP binding cassette transporter, binding protein	1.77356	4e-06
UniRef90_Q8RH09	1.76731	0.037319
Bifunctional protein RfaE, domain I	1.76597	0.003199
O-succinylbenzoic acid--CoA ligase	1.76467	0
Transposase	1.76189	0
Transcriptional regulatory protein, AsnC family	1.76037	0.001677
UniRef90_Q7MVF3	1.76023	0.00104
UniRef90_A0A099WUA2	1.75424	0
UniRef90_D6GSH6	1.75352	0.017053
UniRef90_U7TVJ7	1.74989	6.1e-05
UniRef90_Q8REB4	1.74932	0.000224
Glycerophosphoryl diester phosphodiesterase	1.74913	0.000368
Iron(III) dicitrate-binding protein	1.7486	0.00134
UniRef90_B2RMK1	1.74425	0
Phosphate/phosphite/phosphonate ABC transporter substrate-binding protein	1.74294	0.00021
UniRef90_Q7MXT0	1.74292	0.003424
UniRef90_D4CT69	1.74173	0.000847
UniRef90_Q8RHR5	1.74172	0.021041
UniRef90_A0A2G9EE37	1.73842	0.002057
Isochorismate synthase	1.73739	0
UniRef90_Q8REH2	1.73656	0.006042
2-hydroxyglutarate dehydrogenase	1.73365	5.4e-05
16S rRNA methyltransferase	1.7335	5.4e-05
ABC superfamily ATP binding cassette transporter binding protein	1.73175	0.046918
UniRef90_Q7MUN8	1.73054	0.002004
UniRef90_Q8RFA5	1.72839	0.000155
UniRef90_G6C190	1.7258	0.000964
UniRef90_U7STA4	1.72562	0.00666
UniRef90_Q7MV68	1.72505	0.000111
Possible glycosyltransferase	1.72334	0.000699
C-terminal processing peptidase	1.71822	0.000418
Glycerol uptake facilitator protein	1.71679	0.000548
UPF0324 membrane protein FN0533	1.71534	0.000534
Peptidase M23	1.71531	2.3e-05
UniRef90_D5RF13	1.7144	0.007197
UniRef90_Q7MU88	1.7134	0
UniRef90_Q7MVA0	1.71305	1e-06
rRNA methyltransferase	1.71293	0.000278
UniRef90_Q8RF79	1.71081	0.000626
Precorrin-2 oxidase	1.70987	0.005358
Transcriptional repressor	1.70639	0.001814
UniRef90_Q8RIA4	1.70237	0.000656
UniRef90_R9RCC2	1.70094	0.001965
Hypothetical membrane-spanning protein	1.70059	0.000164
UniRef90_Q8REB5	1.69999	0.000222
UniRef90_Q8RFQ1	1.69667	0.001699
LPS biosynthesis protein WbpG	1.69365	0.002268
Conjugative transposon protein TraI	1.69286	3.7e-05
UniRef90_G5GDI9	1.68993	1e-06
UniRef90_A0A1D3UKY8	1.68919	0.045312
UniRef90_Q8RHP8	1.689	0.017732
Thymidine kinase	1.6888	0
DUF3343 domain-containing protein	1.68486	0
UniRef90_A0A0S2ZIY3	1.68452	0.005006
UPF0246 protein FN1762	1.67991	0.015766
Putative N-acetylmannosamine-6-phosphate 2-epimerase	1.674	1.9e-05
UniRef90_A0A223AZQ9	1.67168	0.000388
DNA polymerase III, beta subunit	1.66989	0.00038
Conjugative transposon TraN protein	1.66848	0
UniRef90_Q7MWF6	1.666	0
UniRef90_D5RCF3	1.66594	0.000391
UniRef90_Q7MW13	1.66492	0.000357
UniRef90_B2RM97	1.66437	0
UniRef90_Q8RI95	1.6638	0.000708
ATP-dependent Clp protease, ATP-binding subunit ClpC	1.66307	3e-06
UniRef90_Q8REQ3	1.66191	0.002559
Conjugative transposon protein TraO	1.6586	0
Glycogen synthase	1.65376	0
Por secretion system response regulatr protein porX	1.65018	0
LOW-SPECIFICITY THREONINE ALDOLASE	1.64938	0.000698
Immunogenic 75 kDa protein PG4	1.64601	0
UniRef90_Q7MV82	1.63916	9.4e-05
UniRef90_D6GPI2	1.63561	0.000236
UniRef90_D5RDL4	1.63416	0.043353
Penicillin-binding protein 1C	1.63325	0.000448
Putative K(+)-stimulated pyrophosphate-energized sodium pump	1.63215	0.00039
Translation initiation inhibitor	1.62739	0.000981
UniRef90_J8V9J3	1.62581	8e-05
Preprotein translocase subunit SecE	1.61772	0.001081
UniRef90_D6GRJ4	1.6175	0.001441
Mobilizable transposon, xis protein	1.61682	0.002216
CobQ/CobB/MinD/ParA nucleotide binding domain-containing protein	1.61388	6.6e-05
UniRef90_A0A0S2ZL08	1.61046	0.0011
UDP-glucose 6-dehydrogenase	1.60916	0
UniRef90_A0A101K4X8	1.60871	0.005247
Polysaccharide transport protein, putative	1.60792	0
UniRef90_Q7MVG2	1.60717	4.3e-05
Coproporphyrinogen oxidase, anaerobic	1.60608	0.010181
UniRef90_H1HGL8	1.6029	0.003999
UniRef90_W3Z9Q2	1.59882	0.004294
Glutamate formimidoyltransferase	1.5982	0.000428
UniRef90_A0A0E2LPX1	1.59721	2e-06
UniRef90_Q8RHR3	1.59498	0.017834
Glutaconate CoA-transferase subunit B	1.59413	2.4e-05
Peptidase, S8/S53 family	1.59263	0.002444
UniRef90_C7XT43	1.59237	0.01214
Fused gamma-glutamyl-gamma-aminobutyrate hydrolase/peptidase	1.59205	0
Serine/threonine sodium symporter	1.59131	0.00226
UniRef90_Q7MXA9	1.58862	0
Formiminotransferase-cyclodeaminase	1.5883	0.00013
TRAP transporter, DctM subunit	1.58383	0.000311
UniRef90_Q8RH94	1.57953	0.006754
Cholinephosphate cytidylyltransferase	1.57384	0.013786
UniRef90_Q8RGB8	1.57081	0.030402
UniRef90_Q7MTY6	1.56713	0
Macro domain protein	1.56558	0.00019
UniRef90_Q8RDN3	1.56237	0.00132
2-hydroxyglutaryl-CoA dehydratase, D-component	1.55878	0.000101
UniRef90_A0A1Z3CJ32	1.55656	0.000231
UniRef90_A0A0M5MA13	1.55345	0.001286
Potassium transporter KtrA	1.5485	0.010993
Exopolyphosphatase protein MgpA	1.54682	0.000839
UniRef90_Q8RE33	1.54682	0.001128
Acyl-CoA dehydrogenase, short-chain specific	1.54667	0.0006
UniRef90_Q8RDX6	1.54615	0.005965
HAD-superfamily hydrolase, subfamily IA, variant 1 family protein	1.54359	0.000423
UniRef90_D5RE42	1.54305	0.000212
2-succinyl-5-enolpyruvyl-6-hydroxy-3-cyclohexene-1-carboxylate synthase	1.54146	0
UniRef90_D5R9W8	1.54012	0.000577
Electron transport complex, RnfABCDGE type, B subunit	1.53848	0.003446
DNA integrity scanning protein DisA	1.53843	0.001517
Phosphonate ABC superfamily ATP binding cassette transporter, ABC protein	1.53815	0.000418
UniRef90_Q7MUF3	1.53509	0
Phophatidylinositol-4-phosphate 5-kinase	1.5318	0.000975
L-Ala-D/L-Glu epimerase	1.5294	0
Lipid A export permease/ATP-binding protein MsbA	1.52864	0.000887
UniRef90_A0A0X3Y1C4	1.52854	0.011352
UniRef90_Q7MXH0	1.52631	0.001561
ATP-dependent helicase	1.52445	0.000964
EamA family transporter	1.5235	0.002947
Electron transfer flavoprotein, alpha subunit	1.52347	3.6e-05
UPF0758 protein FN0909	1.52165	0.000293
UniRef90_A0A0A2F6H5	1.52088	0
UniRef90_G6C2K0	1.51992	0.000311
TRAP transporter, DctQ-like membrane protein	1.51937	0.00744
UniRef90_Q8RG02	1.51721	0.007502
UniRef90_Q8RET5	1.5171	0.000487
tripartite tricarboxylate transporter substrate binding protein	1.51551	0.000764
UniRef90_A0A2D2N8Z3	1.50648	0.007126
UniRef90_Q8RHC4	1.50585	0.010467
Beta-lactamase family protein	1.50532	0.001959
UniRef90_Q7MWA0	1.50325	0
UniRef90_A0A134DNU1	1.49926	0
UniRef90_Q8RHC3	1.49753	0.023449
Abortive phage resistance protein	1.49661	0.015038
Choline kinase	1.4963	0.004129
Glycerol uptake operon antiterminator regulatory protein	1.49569	0.000535
UniRef90_A5TTR1	1.4941	0.001742
UniRef90_D5RBJ0	1.49274	0.000669
UniRef90_UPI000BE70115	1.49252	2.7e-05
UniRef90_A0A0S2ZL69	1.49004	0.003554
UniRef90_R9RAS0	1.48975	0.001383
UniRef90_Q7MV09	1.48971	0
Chromosomal replication initiator protein DnaA	1.48832	0
Conjugative transposon protein TraK	1.48828	0.000131
UniRef90_F9D1S5	1.48737	0
Uncharacterized Fe-S protein	1.48116	0
Ketoacyl reductase hetN	1.47597	0.004915
UniRef90_G6C3G6	1.4753	0.002121
UniRef90_Q8RFF2	1.47346	0.001253
Universal stress family protein	1.47247	0
UniRef90_D5RAV3	1.46929	0.000111
UniRef90_Q7MWK2	1.46796	0
UniRef90_D5RF12	1.46006	0.017113
Amino acid-binding protein	1.45664	0.014675
SWF/SNF family helicase	1.45614	0.009925
UniRef90_Q7MUV4	1.45433	0
Ribose-5-phosphate isomerase B	1.453	0.006851
UniRef90_Q8RHR2	1.44857	0.019246
Two-component response regulator	1.44743	0.003274
UniRef90_Q9ZHF8	1.44292	0
UniRef90_Q7P2S4	1.44119	0.005249
Nif3-like dinuclear metal center hexameric protein	1.43996	0.001951
UniRef90_T2N8I1	1.43971	0.000873
UniRef90_D6GSD4	1.43916	0.028136
TraG family protein	1.43814	0.000702
UniRef90_Q7MV49	1.43481	6e-06
UniRef90_Q7MW01	1.43451	0
Ceramide glucosyltransferase	1.43353	0.013083
UniRef90_Q8REM3	1.43334	0.002134
Type IV pili twitching motility protein PilT	1.43235	0.018726
UniRef90_Q7MVZ0	1.42842	6.4e-05
Site-specific recombinase, resolvase family	1.42809	4e-06
UniRef90_D6GSZ3	1.42597	0.000647
UniRef90_Q8RI53	1.42318	0.002634
Mobilization protein	1.42091	5e-05
UniRef90_Q7MUB0	1.41758	0
Phosphomethylpyrimidine synthase	1.41663	0
Conjugative transposon protein TraE	1.41583	2.4e-05
UniRef90_U7SJL4	1.41374	0.001473
Glycerophosphoryl diester phosphodiesterase GlpQ	1.40449	0.002027
UniRef90_F9EPQ8	1.40073	0.001519
UniRef90_D5RAV4	1.39695	0.001053
UniRef90_D5RBL8	1.39396	0.003384
Choline transport protein	1.39068	0.021269
Chloride channel protein	1.38789	0.012491
UDP-2,3-diacylglucosamine hydrolase	1.38558	8.9e-05
Class I SAM-dependent rRNA methyltransferase	1.38299	0
UniRef90_Q8RF36	1.38167	0.000337
UniRef90_Q7MU86	1.38162	1e-06
UniRef90_Q8RFV8	1.38056	0.007959
L,D-transpeptidase catalytic domain protein	1.37768	0.004738
Probable lipid II flippase MurJ	1.37314	0.012519
Regulatory protein	1.37259	0
UniRef90_Q7MUQ5	1.37242	0
UniRef90_U2K708	1.36991	5e-06
ATP-dependent nuclease subunit A	1.36905	0.010746
Cobalamin synthesis protein CobW	1.36875	0.005188
Anthranilate synthase	1.36704	0.003879
Ribosome-binding ATPase YchF	1.36627	0
UniRef90_Q7MU79	1.36284	3e-06
Type II DNA modification methyltransferase, putative	1.36197	0
UniRef90_Q8RGP0	1.36173	0.016028
UniRef90_D5RBL0	1.36166	0.000942
UniRef90_Q7MUJ9	1.36078	0.011275
Cobalt chelatase	1.35871	0
Butyrate-acetoacetate CoA-transferase, beta subunit	1.35843	0.007485
LICD family protein	1.34977	0.009415
UPF0102 protein FN1370	1.34666	0.007133
UniRef90_Q7MWB9	1.3463	0.000316
UPF0371 protein FN1121	1.34626	0.01698
Methylated-DNA--protein-cysteine methyltransferase	1.34504	0
Toxin HipA	1.34463	0
Carboxyl-terminal protease-related protein	1.34193	0
UniRef90_Q7MV81	1.34062	0
RNA polymerase subunit sigma	1.34006	0.005396
Oxidoreductase, NAD-binding domain protein	1.33972	0
UniRef90_A0A099WVP6	1.33835	0
Phosphonate ABC transporter, permease protein PhnE	1.33731	0.025975
UniRef90_Q7MXL1	1.33596	1e-06
UniRef90_B2RKS9	1.33378	2.6e-05
UniRef90_B2RHS3	1.3337	0
UniRef90_K1GLI5	1.33141	0.003226
UniRef90_Q8RI48	1.33047	0.006311
UniRef90_A0A133NXC5	1.32937	0.003326
PTS system, N-acetylglucosamine-specific IIA component	1.32684	0.00677
Alkaline protease	1.32625	0
UniRef90_Q8RE02	1.32548	0.007596
UniRef90_D5RCJ9	1.32506	0.016999
UniRef90_Q7MXF9	1.32357	0
UniRef90_Q7MW10	1.32207	0
Hemin receptor	1.31878	0.001277
UniRef90_B2RM34	1.31814	1.1e-05
Two component system histidine kinase	1.31673	0.006929
UniRef90_A0A0A2F2D0	1.31343	0.005907
UDP-galactose-4-epimerase	1.30968	0
UniRef90_B2RJY3	1.30957	0
UniRef90_G6C2E5	1.30743	0.015035
UniRef90_A0A101K5B3	1.30644	0.023966
UniRef90_R9R8T6	1.30586	0.00339
Histidine triad domain protein	1.30536	0.011317
UniRef90_Q7MUB4	1.30516	5e-06
Threonine/Serine Exporter	1.30339	0.010299
UniRef90_Q7MWV7	1.30308	0
Export ABC transporter	1.30116	0.007091
tRNA-dihydrouridine synthase	1.30091	0
UniRef90_Q7MWW3	1.30084	0
DNA processing protein DprA	1.29994	0
Lipoprotein ABC superfamily ATP binding cassette transporter membrane protein	1.29744	0.005547
(S)-2-hydroxy-acid oxidase chain D	1.29583	0.000799
PASTA domain-containing protein	1.29307	0
UniRef90_A0A134DP75	1.28908	0
UniRef90_A0A254N3P4	1.28801	0.001156
BslIM	1.2874	0.038575
Cell division topological specificity factor	1.2856	0.005489
Hypothetical exported 24-amino acid repeat protein	1.28376	0.032791
3&apos -5&apos exonuclease	1.28146	0
UniRef90_Q8RHG1	1.28133	0.0336
UniRef90_Q8RH69	1.28133	0.037567
Transcriptional regulator, y4mF family	1.2808	0
UniRef90_D5RDJ5	1.28049	0.003267
Damage-inducible protein F	1.27973	0
Addiction module toxin, RelE/StbE family	1.27898	0.002204
UniRef90_Q8RFU1	1.27805	0.004146
UniRef90_B2RL42	1.27427	0
UniRef90_Q8RFV5	1.27407	0.00651
Thiamine-phosphate synthase	1.27366	1e-06
Preprotein translocase, YajC subunit	1.27362	0.004006
UniRef90_U2L3Q5	1.27351	0
2-hydroxyhepta-2,4-diene-1,7-dioate isomerase	1.2728	0
UniRef90_Q8RHW0	1.27106	0.013618
Acetyltransferase	1.26925	0
UniRef90_B2RHT0	1.26897	0
UniRef90_A0A0A2FCU4	1.26433	1.2e-05
UniRef90_Q7MUM4	1.26164	0
UniRef90_Q7MVF7	1.25749	0
UniRef90_Q8RGF5	1.25747	0.014571
Histidine ammonia-lyase 1	1.25711	0.017732
UniRef90_A0A254MSB4	1.25688	1e-06
UniRef90_D5RBP5	1.25456	0.025643
UniRef90_A0A0E2M2S7	1.25455	0
Probable RNA 2&apos -phosphotransferase	1.25256	0.015661
UniRef90_D5RA73	1.25177	0.036351
OlpA protein	1.25018	8e-06
UniRef90_Q8RE69	1.24873	0.004559
Phosphatidylinositol kinase	1.24787	0
Ribosomal RNA small subunit methyltransferase G	1.24679	0
Oxygen-independent coproporphyrinogen III oxidase	1.24084	0.002685
Sodium	1.24076	0
UniRef90_Q7MVA8	1.23966	0.001228
UniRef90_A0A0M1VVD0	1.2363	0.005275
UniRef90_H1HC60	1.23412	0.014867
(R)-2-hydroxyglutaryl-CoA dehydratase activator	1.23406	0.001962
LytS/YhcK-type transmembrane receptor domain protein	1.23296	0.023047
UPF0758 protein PG_0894	1.23015	0
Octanoyltransferase	1.23012	0
PSP1 C-terminal domain protein	1.2286	0.01402
LrgA family protein	1.22629	0.030313
Phosphotyrosine protein phosphatase	1.22387	0
UniRef90_C7XNM5	1.22327	0.007596
Conjugative transposon TraM protein	1.22281	2.7e-05
Fe(2+) transport protein A/Fe(2+) transporter FeoB fusion protein	1.22157	0
UniRef90_Q7MUN1	1.22101	0.000618
UniRef90_D5RCV2	1.2189	0.018606
Site-specific recombinase, phage integrase family	1.21723	0
UniRef90_Q7MVV2	1.21717	3e-06
UniRef90_A0A0A2F627	1.21626	0.000102
2-phosphosulfolactate phosphatase	1.21609	0
Adhesion protein, putative	1.21582	0
UniRef90_Q8RHT3	1.21526	0.010188
UniRef90_Q8RIE1	1.2149	0.036282
UniRef90_Q7MW58	1.21431	1e-06
Alpha-1 2-mannosidase	1.21389	0
Oxidoreductase	1.21348	0.017231
Fructose-bisphosphate aldolase class 1	1.21278	0
Diaminopimelate decarboxylase	1.20755	0
UniRef90_D5RBA2	1.20655	0.018695
UniRef90_A0A133PAF0	1.20559	0.029965
Hexapeptide transferase family protein	1.20532	0
3-oxoacid CoA-transferase, A subunit	1.20434	0.017587
UniRef90_B2RJ22	1.2041	0.0146
Na+ driven multidrug efflux pump	1.19606	0.016072
CapA protein, putative	1.19493	0.000757
UniRef90_G6C3X5	1.18826	0.018535
Sodium-independent anion transporter	1.18683	0
UniRef90_Q7MV01	1.18359	0
UniRef90_W3Z7Q2	1.18239	0.016258
UniRef90_C7XSZ2	1.18125	0.033242
Chaperone protein DnaK	1.18078	7e-06
UniRef90_D5RFD8	1.17838	0.012132
UniRef90_D5RAY1	1.17519	0.010333
Alanine dehydrogenase	1.17505	0
UniRef90_D5RDR3	1.17381	0.010993
WbqC-like protein	1.17108	0
Flavocytochrome c	1.17019	0.027291
PF04296 family protein	1.168	0.016272
UniRef90_Q7MVG6	1.16597	0.000277
UniRef90_B2RJ35	1.1655	2.8e-05
Nitrogen regulatory IIA protein	1.16277	0.020276
Polyphosphate kinase	1.1627	0
UniRef90_Q8RE89	1.16224	0.034589
Thiamine biosynthesis protein ThiH	1.16204	8e-06
UniRef90_F7KZ46	1.15857	0.015709
UniRef90_A0A0A2FBB3	1.15671	0
UniRef90_C7XN82	1.15448	0.015619
UniRef90_Q7MVM8	1.15307	0.000338
Diguanylate phosphodiesterase	1.15302	0.025691
Hypothetical cytosolic protein	1.15079	0.030192
ATP-dependent dethiobiotin synthetase BioD	1.15074	0
UniRef90_C7XS22	1.1465	0.019909
Pyridoxine/pyridoxamine 5&apos -phosphate oxidase	1.14647	0
UniRef90_Q7MWK4	1.14606	0
UniRef90_R9RBW2	1.14576	0.032646
Catabolite gene activator	1.14348	0.007988
UniRef90_U3GWZ0	1.14336	0.020224
ADP-L-glycero-D-manno-heptose-6-epimerase	1.1401	0.034995
Fructose-2,6-bisphosphate 2-phosphatase	1.13839	0.006646
ATP-dependent DNA helicase RecG	1.13492	0
UniRef90_Q8RGF9	1.13469	0.036535
Glycerol-3-phosphate dehydrogenase	1.13446	0
UniRef90_U7T991	1.13334	0.028341
V-type sodium ATP synthase subunit A	1.13262	0.036923
Biotin synthase	1.13183	0
UniRef90_D5RD66	1.13031	0.010989
Transcription regulator, CRP family	1.12878	0.025332
PF12821 family protein	1.12774	0.036069
Disulfide isomerase	1.1264	0.008238
UniRef90_Q7MWC8	1.12314	0.000219
Iron(III)-binding protein	1.121	0.02022
UniRef90_A0A254MTC9	1.12063	0.002572
Peptidoglycan glycosyltransferase RodA	1.1202	0.014498
UniRef90_Q7MW26	1.11751	0
Rhodanese-like protein	1.11665	0
Cysteine peptidase, putative	1.11625	0.000459
ABC transporter transmembrane region	1.11145	0.000216
UniRef90_Q7MX04	1.11099	0
UniRef90_Q7MXP0	1.11091	0
Heat-shock protein Hsp15	1.1098	3e-06
Single-stranded-DNA-specific exonuclease RecJ	1.10978	0.013469
Glycine--tRNA ligase beta subunit	1.10706	0.017796
Iron(III)-transport system permease protein SfuB	1.10271	0.028601
AMP-forming long-chain acyl-CoA synthetase	1.10163	0
SAM-dependent RNA methyltransferase	1.10037	0.01607
UniRef90_Q7MX44	1.09931	0.010863
TrkH family potassium uptake protein	1.09922	0.038284
Lysine 5,6-aminomutase alpha subunit	1.09899	0.024328
UniRef90_A0A1R4ACP1	1.09809	0
50S ribosomal protein L21	1.09688	0.001207
Radical SAM protein	1.09539	0
UniRef90_D5RFA3	1.09352	0.021776
UniRef90_B2RGQ3	1.09003	2e-06
Iron ABC transporter permease	1.08782	0.02589
Cold-shock protein	1.08572	0.036328
YihY family protein	1.08277	0
UniRef90_Q7MXL3	1.08276	0
Spermidine/putrescine transport system permease PotC	1.07956	0.028516
Phosphoesterase	1.07758	0
Phosphonates import ATP-binding protein PhnC	1.07708	0.047684
DUF59 domain-containing protein	1.07674	0.000684
UniRef90_Q7MUN6	1.07588	0
Peptidase M24	1.07353	0
CDP-diacylglycerol-glycerol-3-phosphate 3-phosphatidyltransferase	1.07105	0.018924
UniRef90_B2RLE2	1.07062	0
Dipeptide transport ATP-binding protein dppF	1.0702	0.024813
UniRef90_R9RCI3	1.06976	0.030742
UniRef90_B2RL66	1.06625	0.01592
Cys-tRNA(Pro)/Cys-tRNA(Cys) deacylase	1.06567	1e-06
Uridine phosphorylase	1.0642	0
UniRef90_Q7P5D5	1.06371	0.004895
UniRef90_F7KY92	1.06264	0.041001
Ferredoxin-NADP reductase	1.06249	8e-06
UniRef90_D5RDG7	1.05949	0.011772
Phage integrase SAM-like domain protein	1.05717	0.037908
Sodium/glutamate symporter	1.05614	0.008388
DNA replication and repair protein RecF	1.05316	0
4-alpha-glucanotransferase	1.04987	0
UniRef90_A0A0E2LRB6	1.04681	0.008044
Glycosyl transferase family 2	1.04639	2e-06
Helix-turn-helix DNA-binding protein	1.04554	0.03992
Transporter	1.04542	0
Cobalt-zinc-cadmium resistance protein CzcD	1.04534	0.01698
UniRef90_A0A0M3URJ9	1.04368	0.047592
Glycosyl hydrolase	1.0427	0
CHR family chromate ion efflux pump	1.04225	0.014724
F420-dependent NADP oxidoreductase	1.04197	0
UniRef90_A0A0A2FD35	1.04155	0
Rod shape-determining protein RodA	1.04098	0
1,4-alpha-glucan branching enzyme	1.03906	0
L-aspartate oxidase	1.03727	0
UniRef90_A0A0M1VUH6	1.03586	0.026026
Xaa-Pro aminopeptidase	1.03366	0
UniRef90_Q7MX72	1.03253	0
UniRef90_Q8RF10	1.03186	0.03363
UniRef90_Q7MUJ4	1.0318	0
Bifunctional glycosyltransferase/methyltransferase	1.03147	0.035756
Conjugal transfer protein	1.03085	1e-06
PnaS family phosphate	1.02994	0.040843
DNA mismatch repair protein MutT	1.02897	0.031384
Partial transposase in ISPg1	1.02318	2e-06
Cobinamide kinase	1.02282	0.038133
Trk system potassium transport protein TrkA	1.02274	0
UniRef90_B2RJX1	1.02212	0
UniRef90_A0A0M1VTC3	1.0199	0.024167
DUF1232 domain-containing protein	1.01969	0
UniRef90_Q7MV62	1.01945	0.000956
Ribosome maturation factor RimP	1.01863	0
UniRef90_Q8REX3	1.01754	0.036987
UniRef90_Q8REK8	1.01736	0.013126
MORN repeat protein	1.01654	0.032646
Competence protein ComEC	1.01585	3e-06
Glycosyl transferase, group 4 family protein	1.01333	1e-05
HAD family hydrolase	1.0131	0
UniRef90_Q7MUN7	1.01304	0
Lipoprotein-releasing system ATP-binding protein LolD	1.0107	0
Diacylglyceryl transferase	1.00979	0.027291
Holliday junction DNA helicase RuvB	1.00951	0
UniRef90_U2JXD3	1.0083	5e-05
Sigma-54 interaction domain protein	1.00637	0.022722
tRNA modification GTPase MnmE	1.00537	0.001279
UniRef90_F9D1S6	1.00524	0.003536
UniRef90_D5RDF3	1.0023	0.032088
Lysine 5,6-aminomutase beta subunit	1.0007	0.046125
Selenide, water dikinase	0.999568	0
UniRef90_Q8RFI6	0.998009	0.037233
UniRef90_H1HI24	0.997209	0.041782
UniRef90_A0A0A2FAJ5	0.996102	0
Dipeptide/oligopeptide/nickel (Ni2+) ABC superfamily ATP binding cassette transporter membrane protein DppB	0.994811	0.04539
DNA topoisomerase (ATP-hydrolyzing)	0.993998	0
Dolichyl-phosphate beta-D-mannosyltransferase	0.99252	0
Peptide deformylase	0.992436	0
UniRef90_Q7MVR2	0.991104	0.000422
UniRef90_Q8RG23	0.990063	0.040064
UniRef90_B2RIH4	0.989639	0
Rod shape-determining protein MreC	0.987531	0
UniRef90_Q7MVB9	0.979508	0.003141
1-deoxy-D-xylulose-5-phosphate synthase	0.974821	0
Probable transaldolase	0.973541	0
MATE efflux family protein	0.972841	0
UniRef90_Q8RHS9	0.972171	0.040749
Antibiotic ABC transporter ATP-binding protein	0.972149	0
Ferritin-like protein	0.969003	0.03777
UniRef90_Q8RFQ3	0.967722	0.042596
UniRef90_UPI000BE7E2DD	0.966784	1.8e-05
UniRef90_Q7MUZ5	0.964427	1e-06
Outer membrane receptor protein	0.958941	0
TonB-dependent receptor HmuR	0.957837	0.01389
Lipopolysaccharide ABC superfamily ATP binding cassette transporter, ABC protein	0.957598	0.04624
UniRef90_Q7MW37	0.956155	2e-06
Thiazole synthase	0.955277	0.00091
tRNA threonylcarbamoyladenosine dehydratase	0.954764	0
UniRef90_Q7MXY5	0.952933	0
UniRef90_B2RLV2	0.947788	3.5e-05
UniRef90_A0A0A2DUC5	0.94691	1e-06
UniRef90_Q8RF06	0.946555	0.047201
Peptidase propeptide and YPEB domain protein	0.942846	0.000104
Murein hydrolase exporter	0.941044	0.033156
UniRef90_A0A140PUJ5	0.939471	0.049021
Murein hydrolase export regulator	0.935704	0.033163
ISPg6, transposase	0.934524	1.4e-05
UniRef90_A0A134DMB9	0.934429	3e-06
Alpha-L-fucosidase	0.933504	0
Cytokinin riboside 5&apos -monophosphate phosphoribohydrolase	0.933454	0.034821
Iron ABC transporter	0.931576	0
ABC transporter	0.928681	0
UniRef90_A0A0K2J464	0.928249	5.7e-05
Spermidine/putrescine transport system permease protein PotB	0.92296	0.048029
NAD-binding protein	0.918582	0
UniRef90_A0A0A2F292	0.91832	0.000103
UniRef90_A0A0A2F6K2	0.917959	0
UniRef90_Q7MTI8	0.91401	0.000336
UniRef90_A0A133NXA6	0.913623	0.043308
UniRef90_A0A1R4AH49	0.912417	0
CorA-like protein	0.909814	5e-06
Mobilizable transposon, tnpC protein	0.908961	0
Uncharacterized RNA methyltransferase PG_1095	0.907763	0.001182
1-deoxy-D-xylulose 5-phosphate reductoisomerase	0.898249	0
Beta-hexosaminidase	0.897833	0
Zn-dependent oligopeptidase	0.897558	0
Colicin V production CvpA	0.897189	0
UniRef90_Q7MW12	0.896574	1e-06
Glycosyl transferase	0.896084	0
Hydrolase (HAD superfamily)	0.892631	0.049056
Nucleoside permease	0.892415	2.8e-05
Helicase, SNF2/RAD54 family	0.887722	3e-06
Alpha-1,2-mannosidase family protein	0.87915	6e-06
Precorrin-2 methylase	0.878368	0
Transcription termination/antitermination protein NusA	0.875636	0
N-acetylmuramoyl-L-alanine amidase	0.871839	0
UniRef90_Q7MVR5	0.871621	0.000712
AP endonuclease	0.869355	0
Sugar transferase	0.868928	0
UniRef90_Q7MVC0	0.868013	0.0005
UniRef90_A0A0K2J350	0.865252	0.000341
1,4-dihydroxy-2-naphthoate octaprenyltransferase	0.861802	1e-06
UniRef90_Q7MVV3	0.861488	0.000434
tRNA-2-methylthio-N(6)-dimethylallyladenosine synthase	0.861247	0
Hydrolase Nlp/P60	0.859582	0
Minor fimbrium tip subunit Mfa3	0.857026	0.001613
UniRef90_UPI000C195A5B	0.856649	2e-06
Immunoreactive 36 kDa antigen PG14	0.855461	0
Serine hydroxymethyltransferase	0.850172	0
CAAX amino terminal protease family protein	0.845957	0.000785
Mannosyltransferase	0.845698	6e-06
UniRef90_Q7MWK5	0.843697	0
DUF58 domain-containing protein	0.843628	1.1e-05
Histidinol-phosphate aminotransferase	0.841574	1e-05
Ribonuclease H	0.837194	1.4e-05
UniRef90_Q7M7A8	0.831621	0
Protein RecA	0.827613	0
Recombinase RecJ	0.827479	0
Aspartate ammonia-lyase	0.827433	0.000223
UniRef90_A0A0A2E408	0.826236	0.041773
Fe(2+) transporter FeoB homolog	0.824985	0.009325
UniRef90_Q7MV88	0.824259	0.007044
Uroporphyrinogen-III synthase	0.823533	0.001281
Acetoacetate	0.823106	0.012694
Bifunctional purine biosynthesis protein PurH	0.822436	2.3e-05
UniRef90_Q7MTD8	0.821756	0.001249
tRNA nucleotidyltransferase	0.821207	0.006138
DNA mismatch repair protein MutL	0.820467	0
ISPg5, transposase Orf1	0.819751	0.000329
Endoribonuclease YbeY	0.818448	0
UniRef90_B2RLL6	0.818152	0.000299
Carbamoyl-phosphate synthase (glutamine-hydrolyzing)	0.81782	0
ATP-binding protein	0.817249	0.034659
ABC transporter, ATP-binding protein, putative	0.816972	0.010182
DUF1599 domain-containing protein	0.816304	9e-06
SWIM zinc finger domain protein	0.815202	0
UDP-N-acetylenolpyruvoylglucosamine reductase	0.814002	0
Nucleotide sugar dehydrogenase	0.812946	0.00019
Helicase	0.809733	0
Glycosyltransferase, group 1 family protein	0.80359	0
Multidrug transporter MatE	0.802552	2e-06
UniRef90_A0A1P8JJJ5	0.802243	1.4e-05
Nicotinamide mononucleotide transporter PnuC	0.800859	0.002627
Leucine-rich protein	0.79822	3.9e-05
Efflux RND transporter periplasmic adaptor subunit	0.797098	0.001146
UniRef90_Q7MV67	0.796948	0.000696
NAD(P)-dependent oxidoreductase	0.795729	0.000281
DNA repair protein RadA	0.794341	6e-06
Virulence modulation protein VimE	0.792664	0
UniRef90_B2RL39	0.791085	5e-06
UniRef90_Q7MX06	0.79094	0
Pyrazinamidase	0.788972	0
DUF3109 domain-containing protein	0.785612	0.007969
Methionyl-tRNA formyltransferase	0.782441	0
Mannose-1-phosphate guanylyltransferase	0.777542	9e-06
OstA-like protein	0.77736	0
UniRef90_Q7MWP9	0.776402	0.018324
4-hydroxythreonine-4-phosphate dehydrogenase	0.774351	3e-06
Magnesium transporter MgtE	0.774283	0
Glutamate synthase (NADPH), homotetrameric	0.773969	2.1e-05
Phosphoribosylformylglycinamidine cyclo-ligase, putative	0.772798	1.5e-05
1,4-dihydroxy-2-naphthoyl-CoA synthase	0.769843	1e-06
UniRef90_A0A1R4DVQ5	0.769359	0.000328
UniRef90_B2RML2	0.769326	4e-05
ATP-dependent DNA helicase RecQ	0.768716	4e-06
Tetraacyldisaccharide 4&apos -kinase	0.768711	1e-06
Cobalt transporter	0.762945	1e-06
Iron compound ABC transporter, ATP-binding protein	0.762566	0
Ferrochelatase	0.76213	0.002711
Holliday junction ATP-dependent DNA helicase RuvA	0.762042	0
3-oxoacid CoA-transferase, B subunit	0.760962	0.020047
UniRef90_A0A0A2EH82	0.75917	0
Alpha-amylase	0.758563	0
Ribosomal protein S12 methylthiotransferase RimO	0.757789	0
UniRef90_A0A0E2LSM2	0.756559	0.010898
UPF0102 protein PGN_1801	0.752865	3.1e-05
UniRef90_B2RIE3	0.751983	0.000596
4&apos -phosphopantetheinyl transferase family protein	0.751974	4.8e-05
L-cysteine desulfhydrase	0.75151	0.000251
60 kDa chaperonin	0.746573	0.000206
Lon protease	0.74434	0
Minor fimbrium tip subunit MfA4	0.743959	0.00124
3-deoxy-D-manno-octulosonate 8-phosphate phosphatase	0.742186	0
Fructose-1,6-bisphosphatase class 3	0.737086	0
7-keto-8-aminopelargonate synthetase-like enzyme	0.736625	0.003647
Fimbrilin minor accessory protein FimE type I	0.735264	0.00203
ATPase AAA	0.732022	0.00012
UniRef90_A0A134DRX1	0.728595	1e-05
BatA protein	0.728586	7.3e-05
Cytochrome c-type protein	0.72601	0
Polysaccharide biosynthesis protein	0.724844	0
Lipopolysaccharide kinase	0.7225	0.001292
UniRef90_A0A254MZD8	0.72123	0.003227
Transcription termination factor Rho	0.71832	0
Beta-mannosidase, putative	0.717538	1e-05
UniRef90_Q7MWI8	0.717326	6.1e-05
50S ribosomal protein L27	0.716973	0.001932
BNR/Asp-box repeat protein	0.714959	0.000918
Type II restriction endonuclease, putative	0.712589	2.1e-05
Tyrosine--tRNA ligase	0.704856	0
Phosphatidylserine decarboxylase proenzyme	0.704829	0
Dihydrodipicolinate reductase	0.702929	2e-06
Glucosamine-6-phosphate deaminase-like protein	0.70128	2.8e-05
Arginine--tRNA ligase	0.699987	0
HAD-superfamily subfamily IB hydrolase, TIGR01490	0.699793	1e-06
Iron compound ABC transporter, permease protein	0.697646	0
Band 7/Mec-2 family protein	0.696232	2.2e-05
UniRef90_Q7MUD0	0.692598	0
Signal peptide peptidase SppA	0.691142	0
GTPase HflX	0.689509	0
UniRef90_Q7MTT0	0.688618	0.00041
Minor fimbrium subunit Mfa5	0.687787	0.001339
Carboxyl-terminal processing protease	0.687513	9.6e-05
UniRef90_Q7MV94	0.685743	5e-06
UniRef90_Q7MVN3	0.685145	0.030445
Transporter, dicarboxylate/amino acid	0.684512	0
UniRef90_A0A0A2F0J8	0.683848	1e-06
UniRef90_Q7MXR0	0.678563	0.001288
BatD protein	0.678423	0.000106
Maf-like protein PG_0657	0.674864	0
UniRef90_Q7MTS2	0.673359	0.015088
UniRef90_Q7MUU3	0.672844	0.001984
UniRef90_Q7MW23	0.667072	1.3e-05
Lysine--tRNA ligase	0.666032	0
Translation initiation factor IF-2	0.664855	0
Cobalt-precorrin 3 C17-methyltransferase precorrin-8X methylmutase	0.655009	6.7e-05
Redox-sensitive transcriptional activator OxyR	0.653038	0.00016
Urocanate hydratase	0.652065	9e-06
Transketolase	0.651188	0.000222
DNA-binding protein, histone-like family	0.649211	5.4e-05
Topoisomerase	0.648636	0.020745
Dipeptidase	0.648591	0.016642
3-methyl-2-oxobutanoate hydroxymethyltransferase	0.648502	0.003982
Transcriptional regulator, putative	0.647138	9.3e-05
Signal peptide protein	0.646032	0.003496
UniRef90_Q7MT01	0.645345	6.3e-05
Cyclic nucleotide-binding domain protein	0.643895	1.2e-05
Sulfurtransferase	0.643482	5.4e-05
ABC 3 transporter family protein	0.641746	2e-06
DNA-directed DNA polymerase	0.641019	0
ATP-dependent Clp protease ATP-binding subunit ClpX	0.640044	0
Recombination protein RecR	0.639851	6e-06
Type IIS restriction endonuclease, putative	0.638716	0.001432
UniRef90_Q7MW02	0.6379	1.8e-05
HtrA protein	0.635928	0.00932
UniRef90_Q7MW56	0.633905	0.000178
tRNA-specific adenosine deaminase	0.629244	0.000449
D-alanyl-D-alanine dipeptidase	0.627046	0.003745
UniRef90_Q7MU05	0.621039	5.5e-05
UniRef90_Q7MV13	0.615357	0.025689
Pyrophosphate--fructose 6-phosphate 1-phosphotransferase	0.613256	8.6e-05
Dihydroorotase	0.612554	0.001614
Potassium transporter	0.607446	0.000124
TPR domain protein	0.607243	0.000256
GTPase Obg	0.607181	0
Queuine tRNA-ribosyltransferase	0.606555	0.00195
UniRef90_A0A0A2E175	0.604627	0.023291
Putative membrane protein insertion efficiency factor	0.602707	0.023111
UniRef90_A0A0E2LMF5	0.601251	1.1e-05
UniRef90_Q7MTK6	0.600628	5e-06
L-threonine-O-3-phosphate decarboxylase	0.600011	0.005248
4-hydroxybutyrate coenzyme A transferase	0.598404	0.016379
Phosphoribosylformylglycinamidine synthase	0.589503	0.000288
Deoxyguanosinetriphosphate triphosphohydrolase	0.589216	0.000358
UniRef90_Q7MSZ8	0.58795	0.005958
UniRef90_Q7MU54	0.587345	0.002983
2-C-methyl-D-erythritol 4-phosphate cytidylyltransferase	0.585476	5e-06
PspC domain-containing protein	0.584021	1e-06
Phenylalanine--tRNA ligase beta subunit	0.580427	0
Shikimate dehydrogenase	0.578432	0.004964
2-C-methyl-D-erythritol 2,4-cyclodiphosphate synthase	0.574022	8e-06
UniRef90_B2RMH6	0.573071	3.1e-05
Phosphoribosylamine--glycine ligase	0.57266	8e-06
Alginate O-acetyltransferase, putative	0.571626	0.000689
UniRef90_B2RLA3	0.571011	0.006807
Fumarate reductase	0.570002	0.034169
Peptide chain release factor 1	0.566826	0
Ribosome-binding factor A	0.563603	0.000126
Ribosomal RNA small subunit methyltransferase A	0.56338	2.6e-05
UniRef90_Q7MWV2	0.563035	0.00423
Thymidylate synthase	0.562125	5e-06
UniRef90_B2RHI6	0.561639	0.042856
Transposase, IS5 family	0.56114	0.012083
Carboxynorspermidine decarboxylase	0.558677	0.001373
Ribosome maturation factor RimM	0.558076	0.003326
UniRef90_UPI000C18B7B7	0.556507	0.01757
GDP-mannose 4,6-dehydratase	0.554889	0.001411
Integrase	0.552293	0.000426
EpsG family protein	0.552218	0.008439
ISPg5 transposase Orf2	0.547736	0.004817
Cobalt-precorrin-5B C(1)-methyltransferase	0.547551	0
Iron ABC transporter substrate-binding protein	0.546667	6.6e-05
FimR protein	0.546091	0.004044
Rubrerythrin	0.545689	0.000101
Leucine Rich repeat-containing domain protein	0.545123	0.007994
Penicillin-binding protein 1A, putative	0.542866	0.000171
Alpha-glucan phosphorylase	0.540604	4.4e-05
UniRef90_Q7MSZ0	0.540279	0.019132
Oxidoreductase, short chain dehydrogenase/reductase family protein	0.537335	0
UniRef90_U2JZ04	0.535435	0.005815
Protein translocase subunit SecA	0.535169	0
DNA polymerase III, delta&apos subunit	0.532789	9.1e-05
UniRef90_Q7MVF6	0.531939	4e-06
Indolepyruvate oxidoreductase	0.530906	0.000887
UniRef90_Q7MXA7	0.530296	8.6e-05
Lipid A 4&apos -phosphatase	0.521247	0.003505
Ribonuclease G	0.520272	0.002566
Coenzyme A biosynthesis bifunctional protein CoaBC	0.519888	0
UniRef90_Q7MV95	0.518168	0.000284
Epimerase	0.517309	0.024053
Kinase	0.517142	0.000683
3-dehydroquinate dehydratase	0.516408	0
D-lysine 5,6-aminomutase subunit alpha	0.516104	0.01031
Pyruvate-flavodoxin oxidoreductase	0.515924	0.006865
UniRef90_B2RIU2	0.515621	0.004517
Metallo-beta-lactamase	0.513952	0.021669
RNA polymerase sigma factor	0.513017	0.005526
Erythronate-4-phosphate dehydrogenase	0.510987	0.004936
Chaperone protein DnaJ	0.509821	0.013192
Iron-sulfur cluster carrier protein	0.509782	8.8e-05
4-hydroxy-3-methylbut-2-en-1-yl diphosphate synthase (flavodoxin)	0.508811	0.000431
Peptidylprolyl isomerase	0.508762	0
Succinate dehydrogenase	0.507675	0.040509
DNA polymerase I	0.5069	9e-06
Ribonuclease Z	0.50557	0.004268
DNA polymerase III epsilon subunit-like 3&apos -5&apos exonuclease	0.500513	0.006876
UniRef90_Q7MVB2	0.49903	0.041995
Nodulation efficiency protein NfeD	0.497814	0.008469
UmuC protein	0.495434	0.013359
N-acetylmuramoyl-L-alanine amidase, family 3	0.494673	0.012412
Collagenase	0.493334	0.014061
Transcription antitermination protein NusB	0.491622	0.004139
Histidine kinase	0.489071	0.015951
AMP nucleosidase	0.488924	0.001809
UniRef90_W1RAJ3	0.486419	0.015579
GDP-L-fucose synthase	0.485428	0.007601
Asp/Glu-specific dipeptidyl-peptidase	0.483918	0.00505
UniRef90_Q7MWW5	0.48276	0.001011
Peptidyl-tRNA hydrolase	0.482023	0.023824
UniRef90_Q7M7B9	0.48093	0.006342
UniRef90_A0A0K2J7U3	0.480204	0.006086
PorT family protein	0.47861	0.015293
Penicillin-binding protein	0.478545	1e-06
UniRef90_Q7MTP2	0.477951	0.003495
Aspartate 1-decarboxylase	0.475426	0.045917
Dihydropteroate synthase	0.475192	0
Restriction endonuclease subunit M	0.475133	0.00604
ATP-dependent Clp protease proteolytic subunit	0.473322	0.000187
UniRef90_Q7MTI6	0.473242	0.047684
Nicotinate-nucleotide pyrophosphorylase	0.472603	0.028027
Alcohol dehydrogenase	0.472508	0.001413
Ribose 5-phosphate isomerase B	0.469366	0.003085
BatB protein	0.467107	0.010254
ABC transporter ATP-binding protein	0.465329	0
Guanosine polyphosphate synthetase/pyrophosphohydrolase	0.463461	0.011098
Carbamoyl-phosphate synthase small chain	0.461426	2e-06
Prolyl tripeptidyl peptidase	0.461171	0.0042
UniRef90_B2RLI3	0.457383	0.007328
UniRef90_Q7MTA2	0.456026	0.010333
Malic enzyme	0.455182	0.001473
UPF0246 protein PG_1544	0.452493	0.042635
L-methionine gamma-lyase	0.446043	0.031037
UniRef90_Q7MVY6	0.445626	0.001167
Acyl-[acyl-carrier-protein]--UDP-N-acetylglucosamine O-acyltransferase	0.444678	0
Xaa-His dipeptidase	0.444491	0.019405
Transcriptional regulator, HxlR family	0.443769	0.012919
Protoporphyrinogen oxidase	0.441885	0.006043
GLPGLI family protein	0.441616	0.022779
O-methyltransferase family protein	0.441017	0.023939
UniRef90_B2RID2	0.440506	0.01754
Glycerate kinase	0.440211	0.038883
DNA polymerase III subunit gamma/tau	0.438155	0.000145
Rod shape-determining protein	0.437375	0.039614
Indolepyruvate oxidoreductase subunit IorA	0.434214	0.017824
UniRef90_T2NE44	0.432427	0.03589
Ribosomal RNA small subunit methyltransferase E	0.431076	0.000379
Dihydroorotate dehydrogenase, putative	0.428806	0.01435
Signal recognition particle receptor FtsY	0.428459	0.000722
Nucleoid-associated protein NdpA	0.424462	0.036609
Nitroreductase family protein	0.423495	0.001974
UniRef90_Q7MW27	0.423004	0.003819
Xaa-Pro dipeptidase	0.417791	7.6e-05
Bifunctional (P)ppGpp synthetase/guanosine-3&apos ,5&apos -bis(Diphosphate) 3&apos -pyrophosphohydrolase	0.416232	0.013392
MutT/nudix family protein	0.416184	0.013941
Ubiquinone biosynthesis methyltransferase UbiE	0.416156	0.043249
dTDP-4-dehydrorhamnose reductase	0.400903	0.003234
ISPg7, transposase	0.39978	0.006212
Cobalamin biosynthesis protein CbiG	0.397375	0.013858
UniRef90_A0A1R4AFX9	0.395843	0.026017
Ketosteroid isomerase	0.394134	0.048812
Endolytic murein transglycosylase	0.392655	4e-06
Adenosylcobinamide amidohydrolase	0.392573	0.025863
7,8-dihydroneopterin aldolase	0.392487	0.045016
Uncharacterized transporter PG_1411	0.392346	0.043203
Phosphomannose isomerase	0.387029	0.004695
Cell-division ATP-binding protein	0.38698	0.003817
UniRef90_Q7MX69	0.38203	0.01175
Aminoglycoside N(3)-acetyltransferase	0.381382	0.013809
UniRef90_B2RJA9	0.381069	0.000759
Cell division protein FtsI/penicillin-binding protein 2	0.380713	0.020756
50S ribosomal protein L18	-0.382164	0.000957
UniRef90_Q7MX53	-0.384093	0.001164
Peptidyl-prolyl cis-trans isomerase, cyclophilin-type	-0.385433	0.029564
Acetate kinase	-0.387313	0.006
UniRef90_A0A1R4AFD1	-0.388191	0.015758
Folylpolyglutamate synthase/dihydrofolate synthase	-0.392023	0.006929
UniRef90_A0A1R4AFY6	-0.396534	0.013831
UniRef90_Q7MVP5	-0.398315	0.014609
Ion-translocating oxidoreductase complex subunit C	-0.400884	0.003728
Methionine--tRNA ligase	-0.406072	0.000133
30S ribosomal protein S2	-0.407859	0.033702
Diadenylate cyclase	-0.408203	0.041959
DNA topoisomerase III	-0.410262	0.015038
UniRef90_Q7MTW3	-0.412364	0.002742
UniRef90_Q7MW35	-0.417108	0.04188
UniRef90_Q7MWG2	-0.420102	0.021624
Elongation factor Ts	-0.421627	0.036296
Peptidase, M28 family	-0.434927	0.015468
UniRef90_Q7MXV4	-0.435946	0.028221
S-adenosylmethionine	-0.439798	0.001339
Dihydrofolate reductase	-0.442715	0.002676
DNA-binding response regulator	-0.445378	0.001209
Replicative DNA helicase	-0.445673	0.00261
Exodeoxyribonuclease 7 large subunit	-0.448323	0.002134
Dihydrolipoyl dehydrogenase	-0.455901	0.019606
50S ribosomal protein L29	-0.458423	0.000601
Galactokinase	-0.458873	0.000423
5&apos -nucleotidase SurE	-0.460779	0.032587
Putative pre-16S rRNA nuclease	-0.465684	0.002542
Arginine decarboxylase	-0.466696	0.012936
Outer membrane efflux protein	-0.471053	0.022874
UniRef90_Q7MWP3	-0.472388	0.017715
Peptidase	-0.473302	0.043068
NAD kinase	-0.473589	0.004708
McrBC restriction endonuclease system, McrB subunit, putative	-0.475462	0.005045
type III-B CRISPR module-associated protein Cmr5	-0.478023	0.004471
FadL family T9SS component outer membrane protein PorV	-0.479399	0.001067
DNA topoisomerase 1	-0.480074	0.005499
Phosphate starvation protein PhoH	-0.482686	9.9e-05
dTDP-glucose 4,6-dehydratase	-0.485387	0
Histidine--tRNA ligase	-0.48605	0.000284
CRISPR-associated protein, TM1793 family	-0.490199	0.007603
Cell envelope biogenesis protein TonB	-0.496133	0.014517
NAD-dependent protein deacylase	-0.498648	0.001728
Glutamate formiminotransferase	-0.500285	0.041554
UniRef90_G8UQZ6	-0.501099	0.018346
UniRef90_B2RLL8	-0.501809	0.000271
DNA primase	-0.507903	0.001527
Glycosyltransferase	-0.509146	0
Aminomethyltransferase	-0.514965	0.000646
UniRef90_Q7MWK8	-0.517832	0.008949
UniRef90_B2RH06	-0.520417	0.035601
UniRef90_A0A0A2FDW1	-0.520872	0.029851
UniRef90_A0A1R4DXB9	-0.521032	0.033355
Phosphoribosylglycinamide formyltransferase	-0.522767	0.025068
DNA-binding protein	-0.524764	7.2e-05
UniRef90_A0A1R4DTS6	-0.525685	0.015935
Inosine 5-monophosphate dehydrogenase	-0.527017	0.04588
Glycoside hydrolase xylanase	-0.527524	0.000931
Transcriptional regulator	-0.531247	6e-06
Cell division protein FtsZ	-0.534796	0
Phosphopantetheine adenylyltransferase	-0.540085	0
CRISPR-associated protein, TM1811 family	-0.54592	0.00458
UniRef90_A0A0E2LNG5	-0.557606	4e-06
Calcium-transporting ATPase	-0.557852	1e-06
CRISPR-associated protein, TM1792 family	-0.561021	0.001316
UniRef90_U2JJM8	-0.561349	0.007317
50S ribosomal protein L19	-0.566927	7.3e-05
Peptide transporter	-0.572242	0.000592
UniRef90_Q7MUL0	-0.575746	0.005444
Adenine permease	-0.583081	0.000778
UniRef90_Q7MTP4	-0.583156	0.004976
Capsular polysaccharide transport protein, putative	-0.585022	0.01386
Type I-PGING CRISPR-associated protein Cas7/Csp1	-0.586327	0.000613
50S ribosomal protein L30	-0.591686	1.1e-05
30S ribosomal protein S20	-0.593148	0.009679
UniRef90_U2KZF4	-0.594312	0.023882
Aspartate carbamoyltransferase regulatory chain	-0.594764	3e-05
UniRef90_Q7MVQ2	-0.596254	0.000493
UniRef90_Q7MVP8	-0.597448	0.000149
5-nitroimidazole antibiotic resistance protein	-0.598238	0.000987
Hemagglutinin, putative	-0.600927	0.000696
Orotate phosphoribosyltransferase	-0.600954	0.003389
10 kDa chaperonin	-0.601502	1e-06
30S ribosomal protein S5	-0.602579	5e-06
UniRef90_W1RCB4	-0.610135	0.030123
Ribonuclease HII	-0.612098	3.9e-05
UniRef90_B2RIW9	-0.613692	0.002489
Adenylosuccinate lyase	-0.613722	0.008522
UniRef90_B2RK12	-0.615882	0.00397
Cytochrome C assembly protein	-0.616384	4.6e-05
UniRef90_Q50HS9	-0.619413	0.000879
UniRef90_A0A0E2LPT9	-0.620001	0.000305
UniRef90_A0A0A2F7G2	-0.621867	0.000979
Efflux transporter, RND family, MFP subunit	-0.627286	0.007634
Aspartate carbamoyltransferase	-0.627631	6.3e-05
Heme-binding protein FetB	-0.630221	0.000153
Methylmalonyl-CoA mutase large subunit	-0.631637	0.018207
Oxygen-independent coproporphyrinogen-III oxidase-like protein	-0.632574	1.9e-05
UniRef90_A0A134DPZ0	-0.635074	0.001255
Prolyl oligopeptidase family protein	-0.636358	0.006548
(2Fe-2S)-binding protein	-0.638303	0.007293
YhbG-pg protein	-0.64616	0.010432
3-aminobutyryl-CoA ammonia lyase	-0.647736	0.036182
UniRef90_Q7MVD6	-0.649353	0.001926
UniRef90_Q7MVP6	-0.653177	0.000446
50S ribosomal protein L36	-0.657585	0
Histidine ammonia-lyase	-0.657985	0.00135
Thiol	-0.658795	0.001051
Ferritin	-0.658996	0.000224
D-aminoacyl-tRNA deacylase	-0.659567	0
50S ribosomal protein L13	-0.662936	0.002937
Large-conductance mechanosensitive channel	-0.66308	3e-06
Major fimbrium anchoring subunit FimB	-0.668	0.008631
UniRef90_A0A2D2NCZ3	-0.671307	0.003391
Formate--tetrahydrofolate ligase	-0.673882	9e-06
Acetyltransferase, ribosomal protein N-acetylase	-0.673899	0
30S ribosomal protein S9	-0.675776	0.000524
UniRef90_A0A1D3UWT9	-0.68007	0.012087
GTPase Der	-0.680191	2e-06
Single-stranded DNA-binding protein	-0.682372	0.000564
Shikimate kinase	-0.682519	2.2e-05
3-oxoacyl-[acyl-carrier-protein] synthase 3	-0.687652	0.001475
Alanine racemase	-0.692906	6.8e-05
Lipid-A-disaccharide synthase	-0.693067	7e-06
Phosphoenolpyruvate carboxykinase (ATP)	-0.694399	5e-06
UniRef90_B2RL75	-0.694929	9e-06
UniRef90_Q7MV15	-0.696822	2.5e-05
Phosphoserine aminotransferase	-0.697671	0.028027
Lamin tail domain protein	-0.70351	0.001491
Fimbrilin minor accessory protein FimC	-0.70514	0.01108
Immunoreactive 84kD antigen PG93	-0.707104	0.006065
Thioredoxin reductase	-0.707269	0.00083
UniRef90_W1R5H8	-0.709232	0
UvrABC system protein B	-0.711773	0
UniRef90_A0A1D3UGF1	-0.715607	0.004008
Uracil phosphoribosyltransferase	-0.715967	0.002792
50S ribosomal protein L34	-0.716331	0.004311
4-diphosphocytidyl-2-C-methyl-D-erythritol kinase	-0.717871	1.8e-05
GTPase Era	-0.718312	9e-06
AraC family transcriptional regulator	-0.720106	1e-06
D-3-phosphoglycerate dehydrogenase	-0.721047	0.01163
Acyl-CoA carboxylase subunit beta	-0.727075	0.001082
UniRef90_G8UI42	-0.728861	0.001388
Methylmalonyl-CoA mutase small subunit	-0.731342	0.011772
50S ribosomal protein L32	-0.73206	2.9e-05
NADPH-dependent 7-cyano-7-deazaguanine reductase	-0.73667	0.000117
Efflux transporter, MFP component, RND family	-0.737977	0.006385
Protein of uncharacterized function (DUF3408)	-0.742931	0.000132
Low-specificity L-threonine aldolase	-0.744565	0.000695
UniRef90_Q7MV87	-0.745632	0.000859
UniRef90_D6GRR2	-0.751243	0.049231
Long-chain fatty acid--CoA ligase	-0.756159	0.026843
Ornithine aminotransferase	-0.759349	0.000289
Phosphoserine phosphatase	-0.762992	2e-06
UniRef90_A0A0K2J622	-0.766088	8.7e-05
5&apos -methylthioadenosine/S-adenosylhomocysteine nucleosidase	-0.766892	0
Peptidase S41	-0.767109	3.6e-05
UniRef90_Q7MW75	-0.770392	0.000124
Peptidase T	-0.771288	0
UniRef90_Q7MW59	-0.77296	1e-06
Gingipain R1	-0.775369	0.000154
Cysteine desulfurase	-0.776313	0
UniRef90_A0A0E2LSP0	-0.776848	1e-06
SMI1 / KNR4 family protein	-0.777442	0.016482
DNA-binding protein HU	-0.780854	0.002012
UniRef90_Q7MWN5	-0.782825	0.000155
UniRef90_Q7MVY3	-0.785071	0.000329
Acetyl-CoA carboxylase biotin carboxyl carrier protein subunit	-0.785126	0
Lysozyme-related protein	-0.786804	0.002717
50S ribosomal protein L9	-0.787258	0.00341
Phospholipase	-0.795297	3e-06
UniRef90_A0A254N168	-0.796027	1e-05
Na+/H+ antiporter NhaC	-0.797138	0.014306
50S ribosomal protein L20	-0.805936	8e-06
CRISPR-associated endoribonuclease Cas6	-0.808356	9e-06
Asparagine synthase	-0.813638	8.2e-05
3-keto-5-aminohexanoate cleavage protein	-0.815681	0.013122
UniRef90_Q7MX59	-0.815757	0
Methylmalonyl-CoA decarboxylase, beta subunit	-0.822376	1e-06
UniRef90_W1R9Q3	-0.833806	1e-06
Outer membrane protein	-0.838645	0
3-oxoacyl-[acyl-carrier-protein] synthase 2	-0.839724	8e-05
UniRef90_W1R9V3	-0.841939	0
UniRef90_A0A254MSQ1	-0.843486	0
Glycerol-3-phosphate dehydrogenase [NAD(P)+]	-0.846813	0.020754
Acyl carrier protein	-0.849556	0
DUF5020 domain-containing protein	-0.850713	5.9e-05
L-serine dehydratase, iron-sulfur-dependent, single chain form	-0.851978	0
Immunoreactive 50kD antigen PG53	-0.853942	0.010824
Thiol reductase thioredoxin	-0.855304	0
Methenyltetrahydrofolate cyclohydrolase	-0.85795	2.6e-05
Na(+)-translocating NADH-quinone reductase subunit A	-0.867167	0.000536
UniRef90_A0A0A2GI46	-0.867684	0
Aminopeptidase	-0.869436	6.3e-05
Elongation factor P	-0.878638	0.024029
Alkyl hydroperoxide reductase, F subunit	-0.882989	0.007518
Aspartyl/glutamyl-tRNA(Asn/Gln) amidotransferase subunit B	-0.883968	0.020422
NAD/NADP transhydrogenase beta subunit	-0.885078	0.000393
Primosomal protein N&apos	-0.891422	0.027455
Phosphoglucomutase	-0.892086	0.0377
UniRef90_Q7MX83	-0.896549	2.3e-05
SAM-dependent methlyltransferase	-0.899744	0.000629
1,4-alpha-glucan branching enzyme GlgB	-0.906603	0.013437
4-hydroxybutyrate CoA-transferase	-0.906774	0.000923
UniRef90_Q7MUS3	-0.913299	4.8e-05
Aspartyl/glutamyl-tRNA(Asn/Gln) amidotransferase subunit C	-0.914164	0.025776
Pyridoxal phosphate homeostasis protein	-0.915326	0
Antioxidant, AhpC/TSA family protein	-0.915588	5e-06
Polysaccharide biosynthesis/export protein	-0.918274	0.006853
Glycine--tRNA ligase	-0.919088	0.000826
UniRef90_A0A0A2FB30	-0.922622	0.000595
Ribosomal-protein-alanine acetyltransferase	-0.923	0.006278
UniRef90_A0A134DR15	-0.923311	0
NAD dependent epimerase/dehydratase family protein	-0.924269	0.000678
DNA protection during starvation protein	-0.926259	1.9e-05
2-amino-4-hydroxy-6-hydroxymethyldihydropteridine diphosphokinase	-0.931463	0
SEC-C domain protein	-0.933513	0.040377
Asparagine--tRNA ligase	-0.933669	0
UniRef90_B2RL00	-0.934903	5e-06
Transcriptional regulator, GntR family	-0.937078	0.033355
UniRef90_A0A0K2J3Q7	-0.93858	0.000498
DNA-binding helix-turn-helix protein	-0.946838	0
UniRef90_W1RA52	-0.953018	0
Na(+)-translocating NADH-quinone reductase subunit B	-0.956573	2.9e-05
5-formyltetrahydrofolate cyclo-ligase	-0.957095	0
UniRef90_Q7MW74	-0.958834	5.4e-05
Restriction endonuclease	-0.960816	3e-06
Dinucleotide-utilizing enzyme	-0.973485	0
DUF3575 domain-containing protein	-0.97578	0.005128
Phosphate-selective porin O and P	-0.983896	0.000211
28 kDa outer membrane protein Omp28	-0.987348	0
Type I-PGING CRISPR-associated protein Cas8c/Csp2	-0.990606	0
Porphobilinogen deaminase	-0.994911	0.010585
UniRef90_D6GQF2	-0.994967	0.0106
RNA-binding protein	-0.998914	0
Na(+)-translocating NADH-quinone reductase subunit F	-0.999231	2e-06
Peptidase, M24 family	-1.00013	0
N-acetyltransferase	-1.00026	0.047354
GntR family transcriptional regulator	-1.00358	0
UniRef90_A0A1R4AGU6	-1.00539	0
ArsC family protein	-1.00662	4.3e-05
Purine permease	-1.00915	4e-06
Thiol-disulfide isomerase-like thioredoxin	-1.00956	0
1-pyrroline-5-carboxylate dehydrogenase	-1.01247	0.000216
UDP-N-acetylglucosamine 2-epimerase	-1.01682	0
RNA polymerase sigma factor SigA	-1.01939	0.028805
DNA polymerase III PolC-type	-1.01974	0.016379
Adenine phosphoribosyltransferase	-1.02344	0.017398
UniRef90_W1R648	-1.02345	2e-06
Hemerythrin HHE cation binding domain protein	-1.02434	2e-06
Peptidylarginine deiminase	-1.02543	0
Magnesium transporter	-1.0282	0.039409
UniRef90_D6GR66	-1.02861	0.004102
Lipid kinase	-1.02872	0
Deoxyribose-phosphate aldolase	-1.03346	0
Copper amine oxidase domain protein	-1.03543	0.026613
Branched-chain amino acid ABC transporter, permease protein	-1.03646	0.037962
Precorrin-4 C(11)-methyltransferase	-1.03901	0.013408
UniRef90_Q7MTH0	-1.0406	0
Glutamyl-tRNA reductase	-1.04162	0.008102
Fe-S oxidoreductase	-1.04339	0
Biopolymer transporter ExbD	-1.04501	0
SsrA-binding protein	-1.04906	0
UniRef90_Q7MTQ7	-1.05234	0
Brp/Blh family beta-carotene 15,15&apos -monooxygenase	-1.05502	0.00978
LysM domain protein	-1.0572	0.019705
UniRef90_Q7MTE7	-1.05907	0
Gingipain R2	-1.05919	2.2e-05
2,3-bisphosphoglycerate-dependent phosphoglycerate mutase	-1.06379	9e-06
Ferredoxin	-1.07254	4.7e-05
Glutamyl-tRNA(Gln) amidotransferase subunit A	-1.07284	0.006673
UniRef90_W1R8B3	-1.07672	0
ATP/GTP hydrolase	-1.0771	0.046493
UniRef90_D6GPZ5	-1.08396	0.044975
Cytidine deaminase	-1.08528	3e-06
UniRef90_A0A0A2FB13	-1.08639	0
Twitching motility protein	-1.08959	0.027732
UniRef90_D6GTE3	-1.09014	0.001964
T9SS C-terminal target domain-containing protein	-1.09442	0.000107
Phage antirepressor protein	-1.09873	0.046178
Efflux transporter periplasmic adaptor subunit	-1.10002	0.014702
dITP/XTP pyrophosphatase	-1.10307	5.1e-05
Late competence operon required for DNA binding and uptake	-1.10349	0.041089
NifU family protein	-1.10478	0
UniRef90_Q7MX18	-1.10877	0
UniRef90_Q7MTQ2	-1.11615	0
Type IV pilus assembly protein PilB	-1.11626	0.014043
BMC domain protein	-1.12459	0.041625
Type III pantothenate kinase	-1.13008	0
Membrane protein, putative	-1.1303	0
Segregation and condensation protein A	-1.13362	0.001374
Toxin-antitoxin system, toxin component, RelE family	-1.13732	0.017642
FAD dependent oxidoreductase	-1.14067	0.019969
UniRef90_A0A1R4AEM8	-1.14298	0
UniRef90_D6GTF7	-1.14375	0.04071
Endoribonuclease L-PSP	-1.14417	0.007735
Flavin reductase	-1.14525	0
UniRef90_D6GSU0	-1.14644	0.039047
Stress responsive protein	-1.14693	0
Pantothenate synthetase	-1.1479	0.000142
Transcriptional regulator, MarR family	-1.14942	8.8e-05
UniRef90_Q7MWA4	-1.15927	1e-05
Flagellar motor protein MotA	-1.16421	0
Integrase core domain protein	-1.17063	0.003252
Cytochrome c-type biogenesis protein CcdA	-1.1707	0.002489
Mrr restriction system protein	-1.17793	0
Farnesyl pyrophosphate synthetase	-1.18111	0.014288
GTP-binding protein	-1.1828	0.03375
Acetylornithine aminotransferase	-1.18643	0.026142
UniRef90_Q7MX84	-1.18723	0
UBA/TS-N domain protein	-1.18997	1.1e-05
Ethanolamine ammonia-lyase light chain	-1.19128	0.020445
Fe2+/Zn2+ uptake regulation protein	-1.19397	0.000939
UniRef90_D6GSF9	-1.19648	0.040464
Cytidylate kinase	-1.19818	0
Alkyl hydroperoxide reductase	-1.20395	8e-06
Immunoreactive 106 kDa antigen PG115	-1.20511	0
RNA polymerase sigma-B factor	-1.20858	0.04175
PEGA domain-containing protein	-1.20956	0
ATP synthase subunit beta	-1.21417	0.010198
HTH-type transcriptional regulator TtgR	-1.21859	0.031441
tRNA synthetase RNA-binding protein	-1.22109	0
Alkaline phosphatase, putative	-1.22115	0
UniRef90_D6GU33	-1.22421	0.044429
HesB protein	-1.22495	0.009732
UniRef90_A0A099WMU8	-1.22657	0.000119
Antioxidant, AhpC/TSA family	-1.22818	0
UniRef90_Q7MUI4	-1.23031	0
Peptidase, M23 family	-1.2323	0.004955
CAAX amino protease	-1.23825	0.016379
Na(+)-translocating NADH-quinone reductase subunit E	-1.24357	0
Chromosome partition protein Smc	-1.24402	0.000854
DAK2 domain protein	-1.2452	0.001161
A/G-specific adenine glycosylase	-1.25153	0
F420-0	-1.253	0.013944
Acetaldehyde dehydrogenase (Acetylating)	-1.25464	0.040674
Arginine biosynthesis bifunctional protein ArgJ	-1.25469	0.046571
Transporter, major facilitator family protein	-1.25764	0
UniRef90_Q7MV50	-1.25943	0
Amino acid permease superfamily	-1.26711	0.016028
Iron-sulfur cluster-binding protein	-1.26807	0.00471
RNA polymerase sigma-70 factor, ECF subfamily	-1.27692	0
UniRef90_Q7MSZ4	-1.27753	0
Transcriptional repressor NrdR	-1.27926	0.000173
Na(+)-translocating NADH-quinone reductase subunit D	-1.28126	0
Collagen adhesin protein	-1.2827	0.022779
XRE family transcriptional regulator	-1.28835	0
UniRef90_A0A0M1VY29	-1.29702	0.028901
DNA polymerase IV	-1.30336	0.007948
Sarcosine oxidase alpha subunit	-1.30579	0.024704
Acetylglutamate kinase	-1.30876	0.022018
Molybdopterin biosynthesis MoeB protein	-1.31026	0.005822
S-adenosylmethionine-dependent methyltransferase	-1.31445	0
UniRef90_Q8REG3	-1.31978	0.007676
Epoxyqueuosine reductase QueH	-1.32386	0.004112
50S ribosomal protein L35	-1.33996	0
UniRef90_D6GTV8	-1.34698	0
S-ribosylhomocysteine lyase	-1.35369	0
Ribonuclease J	-1.35701	0.000583
Glutamine synthetase	-1.3579	0.046767
Ser/Thr phosphatase family protein	-1.35845	0.001631
Sigma factor regulatory protein, FecR/PupR family	-1.36109	0.03656
Acetyl-CoA acetyltransferase	-1.36596	0.005952
N-acetyl-gamma-glutamyl-phosphate reductase	-1.36604	0.031416
UniRef90_Q7MWK0	-1.36711	0
UniRef90_D6GSZ7	-1.37023	0.001853
Methylmalonyl-CoA epimerase	-1.37285	0
3-oxoacyl-[acyl-carrier protein] reductase	-1.37532	0.00322
HTH domain protein	-1.3782	0.002091
Cytochrome C oxidase assembly protein	-1.37942	0
SAM-dependent methyltransferase	-1.38131	0.002881
Kinase autophosphorylation inhibitor KipI	-1.38185	0.007388
Cell division protein SepF	-1.38347	0.000563
Amidinotransferase family protein	-1.38352	0.002488
Precorrin-6A reductase	-1.38533	0.003268
UniRef90_Q7MWT3	-1.38655	0
UniRef90_Q7MWJ6	-1.39206	0
UniRef90_D6GTG4	-1.39442	0.001385
Lactate permease	-1.39449	0
Type II restriction endonuclease	-1.39781	6.6e-05
UniRef90_D6GSR5	-1.40958	0.016494
Na(+)-translocating NADH-quinone reductase subunit C	-1.40974	0
MBL fold metallo-hydrolase	-1.41071	3e-06
Glucose-1-phosphate adenylyltransferase	-1.41421	4.1e-05
Aldehyde dehydrogenase (NAD) family protein	-1.4171	0.001447
FeS cluster assembly scaffold protein NifU	-1.41893	0.001115
V-type sodium ATPase, K subunit	-1.42031	0.018019
UniRef90_D5RCN5	-1.4224	0.039198
DNA polymerase III, delta subunit	-1.42641	1.4e-05
Inosine-5&apos -monophosphate dehydrogenase	-1.42861	0.000763
UniRef90_D6GQ94	-1.43309	7.3e-05
ATP synthase gamma chain	-1.43451	0.00267
UniRef90_D6GU64	-1.43572	0
Major fimbrium subunit FimA type-4	-1.445	0
UniRef90_A0A099WY93	-1.44831	0
Addiction module antitoxin, RelB/DinJ family	-1.45124	0.000637
ATP synthase subunit c	-1.45442	0.00085
Phosphoenolpyruvate-protein phosphotransferase	-1.45609	0.002538
UniRef90_D6GSP8	-1.4597	0.017066
Amidohydrolase	-1.46055	0.048992
PDK repeat-containing protein	-1.4671	0
Catabolite control protein A	-1.46956	0.000152
Amino acid carrier protein	-1.46978	9e-05
NLP/P60 domain protein	-1.47867	0.002684
UniRef90_Q8RH27	-1.47962	0.027942
VanW domain-containing protein	-1.48199	0.000218
Ethanolamine permease	-1.48487	0.003608
UniRef90_D6GSN7	-1.48932	0.00857
Stage V sporulation protein E	-1.49543	0.015495
Formate acetyltransferase 3	-1.49568	0.039763
TonB-dependent receptor plug domain protein	-1.49868	0.004616
Transcriptional regulator, TetR family	-1.5025	1.9e-05
UPF0365 protein HMPREF0389_01401	-1.50266	0.00256
UniRef90_D6GRD7	-1.50546	0.016187
35 kDa hemin binding protein	-1.50679	0
CbiG	-1.51815	0.003622
UniRef90_Q8RFB6	-1.52129	0.001912
UniRef90_D6GTE1	-1.52249	5e-06
Propanol dehydrogenase	-1.52622	0.035858
UniRef90_H1D891	-1.52729	0.004792
UniRef90_D6GU53	-1.53791	1e-06
UniRef90_A0A0M4RMK2	-1.55019	0.001716
Precorrin-8X methylmutase	-1.55208	0.000185
UniRef90_E7RNM7	-1.5527	0.008899
PF11276 family protein	-1.55326	0
UniRef90_D6GRL6	-1.55775	0.028862
UniRef90_D6GRY2	-1.56139	0.000137
Polysaccharide deacetylase family protein	-1.56631	0.011118
Membrane lipoprotein TmpC	-1.57574	0.001433
Glutaconyl-CoA decarboxylase subunit gamma (Biotincarrier)	-1.5762	0.02827
Xanthine phosphoribosyltransferase	-1.5797	0
UniRef90_Q7MXB9	-1.59221	0
UniRef90_A5TVE1	-1.59577	0.001493
YlmF protein	-1.59702	0.003584
Putative pyruvate, phosphate dikinase regulatory protein	-1.59765	0.033179
UniRef90_V8CP41	-1.59907	0.037136
Thiazole biosynthesis protein ThiH	-1.60056	0.002776
Ethanolamine utilization protein	-1.60402	0.000935
Secretion protein	-1.60882	0
Dipeptide transport system permease protein dppB	-1.61075	0.000244
Methionine gamma-lyase	-1.61841	0.012491
UniRef90_D6GT33	-1.62061	0.012107
SusD family protein	-1.62189	0.00141
Tryptophan synthase beta chain	-1.62329	0.002384
UniRef90_U2JMJ6	-1.62848	0.012626
UniRef90_Q7MTQ4	-1.63655	0
Energy-coupling factor transporter ATP-binding protein EcfA2	-1.64017	0.002399
UniRef90_Q7MTQ3	-1.64377	0
UniRef90_D6GTM6	-1.64647	0.0299
Phosphoribosylformylglycinamidine cyclo-ligase	-1.65334	2.6e-05
Phosphocarrier protein HPr	-1.66663	0.000204
UniRef90_D6GRL8	-1.67099	0.023967
Phage shock protein PspE	-1.67296	0.001708
UniRef90_Q7MT75	-1.67312	0
UniRef90_B2RI86	-1.67783	0
Phasin family protein	-1.67789	0.009462
Phospholipase D domain protein	-1.68194	0.027489
Metallo-beta-lactamase domain protein	-1.68909	5.2e-05
Family 2 AP endonuclease	-1.68922	0.023103
Biotin transporter	-1.69455	6.7e-05
UniRef90_U2JDH0	-1.69647	4.2e-05
UniRef90_D6GTX0	-1.70335	0.044873
M18 family aminopeptidase	-1.70877	0.00023
Bacterioferritin	-1.71305	0.03847
Outer membrane protein P59 TapA	-1.71362	2.5e-05
Thiamine diphosphokinase	-1.7148	4e-06
Ankyrin repeat protein	-1.71612	6e-06
Phosphate acyltransferase	-1.71761	5e-06
Tautomerase	-1.72107	0.013259
ATPase, AAA family	-1.72356	0.000185
FGGY family carbohydrate kinase	-1.73471	0.012068
Metallo-beta-lactamase family protein YycJ	-1.73735	0.000162
MATE family efflux transporter	-1.74782	3.1e-05
Glutamine--fructose-6-phosphate aminotransferase [isomerizing]	-1.77296	5e-06
RDD family protein	-1.77694	0.036296
Putative septation protein SpoVG	-1.77695	0.00696
Integral membrane protein DUF6	-1.7797	0.000107
UniRef90_D6GQI2	-1.78016	0.02756
Dinitrogenase iron-molybdenum cofactor	-1.78054	0.000885
LexA repressor	-1.78328	4e-06
3-hydroxybutyryl-CoA dehydratase	-1.78748	0
Cold-shock DNA-binding domain protein	-1.80656	0.008115
UniRef90_Q7MWJ3	-1.81161	0
ABC transporter, substrate-binding protein	-1.81397	1e-06
Peptidase, M50 family	-1.81925	0.000895
Peptide chain release factor 2	-1.82115	4e-06
GTP-sensing transcriptional pleiotropic repressor CodY	-1.8274	5e-06
Homoprotocatechuate degradation operon regulator, HpaR	-1.82797	0.038394
TrkA N-terminal domain protein	-1.83316	0.016972
UniRef90_F9P9M6	-1.83489	0.030761
Cation-transporting ATPase, E1-E2 family	-1.83565	0.000267
Pyruvate kinase	-1.83667	0.000135
Alpha-1,4 glucan phosphorylase	-1.83824	2e-06
UniRef90_D6GSQ4	-1.84756	0.031683
Peptide ABC transporter permease	-1.84955	0.043452
TRAP dicarboxylate transporter, DctP subunit	-1.8517	8.3e-05
UniRef90_D6GQQ6	-1.85228	0.042563
Transcriptional activator, AraC family	-1.85787	3e-06
ParB-like protein	-1.8615	0.020215
UniRef90_C0DYN3	-1.86487	0.02659
UniRef90_D6GTH0	-1.86794	0.001057
UniRef90_A0A0M1VWQ8	-1.87024	0.000188
Multidrug transporter AcrB	-1.87967	0
Surface protein	-1.88205	0.019096
UniRef90_D6GPH9	-1.88736	0
Glycoprotease family protein	-1.88802	0.000372
Anaerobic ribonucleoside-triphosphate reductase	-1.88826	4.8e-05
Glutamate--ammonia ligase	-1.89064	0.039602
ATP synthase subunit a	-1.89811	2e-05
Modulator of DNA gyrase family protein	-1.90589	0.001193
UniRef90_G6A2V4	-1.90738	0.042987
RNA polymerase sigma factor RpoD family protein	-1.91606	0.021314
Mycothione reductase	-1.92158	0.000135
UniRef90_D6GSV1	-1.93423	0
UniRef90_C0DTZ2	-1.93528	0.029803
ABC transporter, substrate-binding protein, family 5	-1.94029	0
UniRef90_D6GR17	-1.94527	2e-06
Acetyl-coenzyme A carboxylase carboxyl transferase subunit alpha	-1.9473	1.8e-05
UniRef90_T1ZCU9	-1.94993	0.008008
Glucosamine--fructose-6-phosphate aminotransferase (Isomerizing)	-1.95115	0.022265
UniRef90_D6GPY1	-1.95296	0.01227
Aldehyde dehydrogenase	-1.96555	0.002028
DJ-1/PfpI family protein	-1.97677	0.000568
SIS domain protein	-1.97718	0.023991
NlpC/P60 family protein	-1.98456	0
Global nitrogen regulator	-1.9942	0.009002
UniRef90_A0A380JK64	-2.00072	0.046781
PTS system beta-glucoside-specific transporter subunit EIIABC	-2.00135	0.048108
Phospholipase, patatin family	-2.00146	0.039562
Transaldolase	-2.00157	0.001167
Rubredoxin	-2.00282	0
Ethanolamine utilization protein EutN	-2.00869	0.019634
UniRef90_A3CJZ6	-2.01084	0.00979
ATP synthase subunit delta	-2.01394	6e-06
UniRef90_A0A246EHD5	-2.01572	0.002791
UniRef90_T1ZDJ8	-2.0176	0.012491
UniRef90_A3CQJ8	-2.01809	0.00623
Relaxase/mobilization nuclease domain protein	-2.033	0.015298
UniRef90_F0IPL8	-2.03313	0.013466
PTS system, mannose/fructose/sorbose family, IID component	-2.03321	0.015099
RNA methyltransferase, TrmH family	-2.04338	0.00043
UniRef90_D6GTE2	-2.04415	3e-06
UniRef90_Q7MUH2	-2.05531	0
Ribosomal protein L30E	-2.05562	0.000189
Cobyric acid synthase	-2.06399	2e-05
UniRef90_E6IYU0	-2.08834	5e-06
TRAP transporter, DctMQ subunit	-2.0968	0.000121
UniRef90_D6GTK1	-2.10065	0.039011
UPF0109 protein ANG1_0353	-2.10081	2e-06
Gram positive anchor	-2.10186	1e-06
Ribose ABC transporter, periplasmic ribose-binding protein	-2.10607	1e-06
Nucleoid-associated protein HMPREF0389_01436	-2.10757	3.1e-05
UniRef90_Q7MTQ5	-2.10952	0
UniRef90_E6IZE0	-2.1123	8.3e-05
UniRef90_M2NCV1	-2.11535	0.048613
Protease HtpX homolog	-2.11922	1e-06
NIF3 family protein	-2.12198	0.000215
UniRef90_G6A2B6	-2.12222	0.003742
Cob(I)yrinic acid a,c-diamide adenosyltransferase	-2.12275	1.3e-05
UniRef90_V7IG92	-2.12356	0.036264
UniRef90_Q8REN5	-2.1239	0.00358
NADH-quinone oxidoreductase subunit J	-2.12542	0.037054
UniRef90_A0A1A9RQC6	-2.12754	0.024344
R-2-hydroxyglutaryl-CoA dehydratase activator protein	-2.1284	3.3e-05
Tat pathway signal sequence domain protein	-2.13015	0
UniRef90_C0DWB8	-2.13133	0.014243
Serine protease HtrA	-2.1319	1.9e-05
UniRef90_A3CQJ4	-2.13236	0.00313
Succinate dehydrogenase cytochrome B subunit, b558 family	-2.13527	0.034254
DUF4252 domain-containing protein	-2.14245	0.031378
Nucleotide-binding protein HSIVP1_1934	-2.14317	0.005211
Energy-coupling factor transporter ATP-binding protein EcfA1	-2.14692	2e-05
UniRef90_F5TZ23	-2.14925	0.049376
ATPase family associated with various cellular activities (AAA)	-2.15002	0.000203
Lactoylglutathione lyase	-2.15039	0
UniRef90_D6GRL7	-2.15128	0.000271
UniRef90_Q8DWK9	-2.1519	0.007012
N-acetylglucosamine-6-phosphate deacetylase	-2.1593	0
Hemagglutinin 2	-2.16192	0.00724
CRISPR-associated protein Cas5, Dvulg subtype	-2.16336	0.008301
Pilus assembly protein	-2.16422	0.000499
Tetracycline resistance protein	-2.16532	0.0009
Acriflavin resistance protein A	-2.16672	0.003237
tRNA pseudouridine synthase B	-2.1672	0
Bacterial microcompartments protein	-2.17273	0.012599
von Willebrand factor type A domain protein	-2.17308	0.002797
UniRef90_L9PWK8	-2.18103	0.005844
Ethanolamine ammonia-lyase large subunit	-2.18288	0.010491
Chromate transport protein	-2.18632	1.3e-05
Tetracycline resistance protein TetM from transposon TnFO1	-2.18646	0.001258
Carbamoyl-phosphate synthase large chain	-2.18944	2e-06
D,D-heptose 1,7-bisphosphate phosphatase	-2.19481	0.000267
2,3,4,5-tetrahydropyridine-2,6-dicarboxylate N-succinyltransferase	-2.19641	0.044796
UniRef90_UPI00029C0C25	-2.19799	7.6e-05
ABC-2 type transporter	-2.19852	0.000254
Protein-tyrosine-phosphatase	-2.19896	0.045006
C4-dicarboxylate transport system (Permease small protein)	-2.19921	0.000262
Aminoacyl-tRNA editing domain protein	-2.19977	0.044947
UniRef90_A0A1R4DY07	-2.20012	0
Ribosomal silencing factor RsfS	-2.20064	0
UniRef90_U2YUZ8	-2.20281	0.037309
Chain length determinant protein	-2.20446	0.036945
PspC domain protein	-2.21207	0
Choline/ethanolamine kinase	-2.21505	0.005876
UniRef90_F2CHX0	-2.21711	0.048769
Exonuclease SbcC	-2.219	0.026576
NAD-dependent protein deacetylase	-2.21955	0
Microcompartment protein, putative	-2.2207	0.00928
30S ribosomal protein S1, putative	-2.2214	0.003082
UDP-N-acetylmuramyl-tripeptide synthetase	-2.22486	0.007685
CRISPR-associated endonuclease Cas9	-2.2259	2e-06
Nucleotidyltransferase	-2.2272	5.7e-05
Putative DNA sulfur modification protein DndE	-2.22986	5.9e-05
ATPase/histidine kinase/DNA gyrase B/HSP90 domain protein	-2.23066	0
Cytochrome C oxidase subunit II	-2.2315	0
Bifunctional protein FolC	-2.2322	0.000112
UniRef90_E7RNL8	-2.23586	0.029866
Glutamine ABC superfamily ATP binding cassette transporter, membrane protein	-2.24595	0.018593
UniRef90_F5U154	-2.25122	0.005666
Oligoendopeptidase F	-2.2561	0
Putrescine transporter	-2.25912	0.001115
Peptidase, M48 family	-2.2596	0.00034
UniRef90_A0A254MWP6	-2.26739	0
Fibronectin type III domain protein	-2.26944	0.016426
Oxidoreductase, aldo/keto reductase family protein	-2.27519	0.00021
UniRef90_T1ZCQ6	-2.28223	0.002795
Ribulose-5-phosphate 4-epimerase	-2.28729	0.026795
DegT/DnrJ/EryC1/StrS aminotransferase family protein	-2.28839	0.015737
UniRef90_C0DYG0	-2.28876	0.04592
Dihydrolipoyllysine-residue succinyltransferase component of 2-oxoglutarate dehydrogenase complex	-2.29721	0.045573
UniRef90_A0A1A9RGD5	-2.29721	0.045573
Sigma-70, region 4	-2.29874	0.009992
UniRef90_A0A1A9RU33	-2.3038	0.000608
Niacin ECF transporter S component NiaX	-2.3128	0.015049
NADH-quinone oxidoreductase subunit H	-2.31802	0.033538
UniRef90_A0A139QHC7	-2.31873	0.002891
Bacterial SH3 domain protein	-2.32104	0.002335
Geranyltranstransferase	-2.32237	0.000267
CRISPR-associated protein, Csd1 family	-2.32359	0.040317
UniRef90_V8CP03	-2.32639	0.010177
UniRef90_A3CQJ9	-2.32734	0.000317
Iron-regulated ABC-type transporter membrane component	-2.32853	0.028901
NADH-quinone oxidoreductase subunit K	-2.33034	0.029947
RND transporter MFP subunit	-2.33082	0
UniRef90_F9P785	-2.33657	8e-06
Methylenetetrahydrofolate reductase	-2.33795	0.001078
Undecaprenyl-phosphate N-acetylglucosaminyl 1-phosphate transferase	-2.33804	2.5e-05
DNA sulfur modification protein DndD	-2.33976	9.4e-05
Transcriptional regulator, XRE family, putative	-2.34289	0.03357
Thioredoxin-disulfide reductase	-2.34562	0
DUF3307 domain-containing protein	-2.34693	0.006114
Transcriptional regulator, Fur family	-2.34839	3e-06
UniRef90_S4W766	-2.34941	0.000234
Propionate CoA-transferase	-2.34991	0.019536
Radical SAM protein, TIGR01212 family	-2.35801	0.005038
HAD hydrolase, family IA, variant 1	-2.35834	1e-06
Cell wall binding protein	-2.36382	1e-05
DNA repair protein RadC	-2.3652	1.1e-05
Beta-glucosidase	-2.36758	0.006769
UniRef90_A0A0E2IR29	-2.36947	0.002903
Thiol peroxidase	-2.37499	0
Porphobilinogen synthase	-2.37622	0.028516
Superoxide dismutase [Mn/Fe]	-2.37696	0
Biosynthetic peptidoglycan transglycosylase	-2.37727	0.039336
23S rRNA (Uracil-5-)-methyltransferase RumA	-2.37811	4e-06
Proton-coupled thiamine transporter YuaJ	-2.37882	0.000475
Transcriptional regulator WhiB	-2.37933	0.046451
UniRef90_E6J0Y5	-2.38142	5e-06
Arginine-specific protease ArgI polyprotein	-2.38384	0.039177
UniRef90_A0A0P0NB39	-2.38521	0.000119
3-methyladenine DNA glycosylase	-2.38651	0.039164
UniRef90_A0A0E9FAR7	-2.38802	0.008982
UniRef90_E7RR38	-2.39051	0.029506
UniRef90_C7XMY5	-2.39191	0
UniRef90_F9P6B0	-2.39365	0.043532
UniRef90_A3CPU1	-2.39366	0.003157
Tributyrin esterase	-2.39433	0.000216
EDD domain protein, DegV family	-2.39785	0
UniRef90_A0A100YNI3	-2.39794	0.042904
PTS family porter (PTS), galactitol-specific IIC component	-2.39913	0.000492
NAD-dependent deacetylase	-2.39997	0.00164
Hydrolase or acyltransferase	-2.40093	0.023883
UniRef90_A0A2T0GA74	-2.40247	0
Bacterial lipoprotein	-2.40321	0.000392
Efflux ABC transporter, permease protein	-2.40502	0
Transcriptional regulator, ArsR family	-2.40542	0
ATP synthase (F/14-kDa) subunit	-2.41934	5.8e-05
30S ribosomal protein S20 (Fragment)	-2.42218	0.000212
UniRef90_U2XZV1	-2.4251	0.001842
UniRef90_A0A0P0N8Q7	-2.42917	5.3e-05
UniRef90_V8BW03	-2.43273	0.022473
Cold-shock DNA-binding protein family	-2.43321	0.016972
UniRef90_Q7MTI4	-2.43449	0
FAD linked oxidase protein	-2.43635	0.022547
DNA sulfur modification protein DndB	-2.44253	1.6e-05
Ribosomal RNA large subunit methyltransferase E	-2.4427	0.00769
YSIRK-type signal peptide-containing protein (Fragment)	-2.44654	0.005981
HTH-type transcriptional regulator	-2.44691	0.009342
UniRef90_D6GSH3	-2.44775	0.003233
UDP-galactopyranose mutase	-2.45064	0.000216
Pyridoxal 5&apos -phosphate synthase subunit PdxT	-2.45165	0.019246
Protein-export protein SecB	-2.45491	0.015804
Probable queuosine precursor transporter	-2.45506	4e-06
Cytochrome C	-2.46338	0.012875
EamA-like transporter family protein	-2.46545	4.4e-05
UniRef90_A0A1A9RH76	-2.46639	0.009721
Chorismate mutase I / AroHI	-2.47006	0.00167
UniRef90_V7IEQ1	-2.47322	0.002005
Glycine radical domain protein	-2.47343	0.000525
PTS system sucrose-specific IIBC component	-2.47412	3.6e-05
Fumarate hydratase class II	-2.47469	0.004988
TonB-linked outer membrane protein, SusC/RagA family	-2.47664	0
UniRef90_A3CLS6	-2.47744	0.022362
Threonylcarbamoyl-AMP synthase	-2.47792	2e-06
UniRef90_C0DXX2	-2.47809	0.045006
Galactose-6-phosphate isomerase subunit LacA 1	-2.47864	0.009608
Ribose-5-phosphate isomerase	-2.4798	0
UniRef90_D6GTD7	-2.48002	1e-06
3-hydroxydecanoyl-[acyl-carrier-protein] dehydratase	-2.48156	0.04498
PTS system, sucrose-specific IIA or IIB or IIC component	-2.48222	5e-06
Iron chelate uptake ABC transporter, FeCT family, permease protein	-2.4829	1.4e-05
YfcC family protein	-2.48299	0.000162
Carbon starvation protein CstA	-2.48358	2e-06
UniRef90_D6GT39	-2.48809	0.000127
UniRef90_V8BVX9	-2.48959	0.04519
UniRef90_A0A0E2ISI8	-2.48974	0.007212
UniRef90_D6GT57	-2.49062	0.000212
Thioredoxin	-2.49235	0
Sugar O-acetyltransferase	-2.49393	0.001503
UniRef90_V1D8H3	-2.49436	0.046103
Zinc ABC transporter permease	-2.50167	0
UniRef90_V7I967	-2.50173	0.002057
Bacterial transferase hexapeptide repeat protein	-2.50252	0.009734
ATP synthase, delta/epsilon subunit, beta-sandwich domain protein	-2.50662	0.009168
HMP-PP phosphatase	-2.50801	0.003099
UniRef90_F5U3W7	-2.51044	2.7e-05
UniRef90_C0DYR7	-2.51336	0.041176
UniRef90_F3SGT0	-2.51342	0.008142
Diaminopimelate epimerase	-2.51353	0.004709
Glycerol-3-phosphate transporter	-2.51382	0.0293
CAAX amino protease family protein	-2.51556	0.001784
NADH-quinone oxidoreductase subunit D	-2.51646	0.029278
Transcriptional regulator, PadR family	-2.5176	0.035437
RNA polymerase sigma factor, sigma-70 family	-2.52109	0.002918
Diacylglycerol kinase catalytic domain protein	-2.52195	0.006975
Zinc ABC superfamily ATP binding cassette transporter, membrane protein	-2.52435	0.041476
Sodium-dependent tryptophan transporter	-2.52565	3e-06
UniRef90_UPI0009F61868	-2.52752	0.02582
UniRef90_A3CQG4	-2.53155	0.013494
Sapep family Mn(2+)-dependent dipeptidase	-2.53353	7.4e-05
UniRef90_C0DSE9	-2.5356	0.037337
Anaerobic ribonucleoside-triphosphate reductase large subunit	-2.53565	0.000158
UniRef90_E7RMD7	-2.53877	0.018606
UniRef90_C7XNU7	-2.54173	0.005022
Cellulase (Glycosyl hydrolase family 5)	-2.5425	0.03992
Probable transcriptional regulatory protein HMPREF0663_12174	-2.5425	0.03992
UniRef90_C0DUM8	-2.5425	0.03992
UniRef90_E7RPD7	-2.5425	0.03992
UniRef90_E7RR45	-2.5425	0.03992
UniRef90_V8BTY0	-2.5425	0.03992
UniRef90_F9D8G7	-2.54277	0.029071
Major outer membrane protein OmpA	-2.54429	0.014692
Acetaldehyde dehydrogenase, ethanolamine utilization cluster	-2.54506	0.004186
O-antigen polymerase	-2.54517	0.00013
DNA/RNA non-specific endonuclease	-2.54677	0.039889
UniRef90_E7RPZ4	-2.54677	0.039889
Aspartate racemase	-2.54867	3.2e-05
Glycosyl hydrolase family 85	-2.55061	0.039839
Copper ABC transporter permease	-2.55363	0.005643
PTS system, sucrose-specific IIABC component	-2.55415	2.3e-05
Proton-translocating NADH-quinone oxidoreductase, chain L	-2.55494	0.039763
Auxin Efflux Carrier	-2.55494	0.039763
MgsA AAA+ ATPase family protein	-2.55494	0.039763
Ribonucleoside-diphosphate reductase subunit beta	-2.55507	0
UniRef90_A0A1A9RLR3	-2.55685	0.014501
UniRef90_G6A2C2	-2.56127	0.014781
UniRef90_E7RLS4	-2.56145	0.039692
Serine/threonine protein phosphatase	-2.56362	0
UniRef90_E7RRJ5	-2.56538	0.039614
SMI1/KNR4 family protein	-2.56848	0.026519
SUF system FeS assembly protein, NifU family	-2.57041	0
Carboxyl transferase domain protein	-2.57082	0.010017
SCP-like protein	-2.57113	0
OsmC-like protein	-2.57151	5.4e-05
Outer membrane assembly lipoprotein YfiO	-2.57379	0.039503
Thioredoxin family protein	-2.57484	0.005778
Telomeric repeat-binding factor 2	-2.57743	2e-06
UniRef90_C0DV16	-2.57789	0.015084
DHH family phosphoesterase	-2.57828	0.039431
RagB/SusD family nutrient uptake outer membrane protein	-2.57828	0.039431
Trehalose operon transcriptional repressor	-2.57828	0.039431
UniRef90_A0A139MZC1	-2.57828	0.039431
TIGR03943 family protein	-2.5784	6e-06
Phosphoribosylformylglycinamidine synthase II	-2.58069	0.001826
UniRef90_I0SA07	-2.58132	0.000885
UniRef90_A3CNU5	-2.58292	0.02153
UniRef90_F9DE68	-2.58322	0.012406
UniRef90_D6GTD6	-2.58513	3.9e-05
VacJ	-2.58624	0.047354
UniRef90_V7IEA8	-2.58698	0.047592
ABC-type sugar transport systems, permease components	-2.58758	0.000385
UniRef90_F9P8I8	-2.58863	0.000481
Autotransporter outer membrane beta-barrel domain-containing protein	-2.58903	0.040982
Probable tRNA sulfurtransferase	-2.59028	0
UniRef90_C0DXH8	-2.59046	0.005052
TetR/AcrR family transcriptional regulator	-2.59214	0
UniRef90_A3CN15	-2.59331	0.029708
Dihydroorotate dehydrogenase B (NAD(+)), electron transfer subunit	-2.59481	1e-06
Membrane-associated ATPase C chain	-2.59488	3e-06
Ubiquinol-cytochrome c reductase iron-sulfur subunit	-2.59489	0.029468
PAS domain S-box protein	-2.59576	2e-06
4-phosphoerythronate dehydrogenase	-2.59579	0
UniRef90_C0DX56	-2.59677	0.045917
UniRef90_A0A254N083	-2.59815	0.030248
UniRef90_A0A0C1HN74	-2.59917	4e-06
UniRef90_A3CPU3	-2.59957	0.000828
UniRef90_C0DTJ2	-2.60115	0.007329
5&apos -nucleotidase, lipoprotein e(P4) family	-2.60168	0.038279
UniRef90_F0IIW6	-2.60245	0.000879
UniRef90_A0A1A9RF61	-2.60293	0.022366
HAD-superfamily hydrolase	-2.60496	0.011118
MFS family major facilitator transporter	-2.6053	0.010191
[truncated: 3,682 more rows]
